# Supplementary material for: Precision screening identifies mitoxantrone as a multitarget inhibitor in ageing-associated cancers with extensive computational validation and doxorubicin comparison
Source: PLoS One. 2026 Feb 13;21(2):e0341446. doi: 10.1371/journal.pone.0341446 (PMC12904431; doi:10.1371/journal.pone.0341446)
Supplement: S1 File — (XLSX) [file pone.0341446.s001.xlsx]

## Sheet: SS01_Protein Energies
Energy Term	4HG7	5DS3	2YEX	4JSX
Total Energy of the system	-351.483	-872.83	-1243.5	-5231.6
Total Potential Energy	-351.483	-872.83	-1243.5	-5231.6
Total Kinetic Energy	0	0	0	0
Temperature of the system (K)	0	0	0	0
Bond Stretch Energy	52.003	115.507	134.353	649.567
Angle Bending Energy	210.934	513.82	605.386	3028.11
Torsion Angle Energy	141.599	445.687	421.315	2661.36
Restraining Energy (Torsions)	0	0	0	0
1,4 Lennard Jones Energy	492.523	1150.86	1272.42	6430.88
1,4 Electrostatic Energy	150.172	497.326	404.819	2067.24
Lennard Jones Energy	-915.936	-2301.92	-2702	-13454.1
Electrostatic Energy	-487.98	-1337.7	-1398.44	-6948.07
H-bond Energy	0	0	0	0

## Sheet: SS02_Exported_Data
Stars	Title	Entry ID	Entry Name	Date Added	Date Modified	PDB CRYST1 z	PDB CRYST1 a	PDB CRYST1 alpha	PDB CRYST1 b	PDB CRYST1 beta	PDB CRYST1 c	PDB CRYST1 gamma	PDB EXPDTA PH	PDB EXPDTA TEMPERATURE	PDB R	PDB RESOLUTION	PDB Rfree	PDB CLASSIFICATION	PDB CRYST1 Space Group	PDB DEPOSITION DATE	PDB EXPDTA	PDB ID	PDB REMARK 350 Biomolecule 1 Transform 1 Chains	PDB REMARK 350 Biomolecule 1 Transform 1 Matrix 1	PDB REMARK 350 Biomolecule 2 Transform 1 Chains	PDB REMARK 350 Biomolecule 2 Transform 1 Matrix 1	PDB REMARK 350 Biomolecule 2 Transform 1 Matrix 2	PDB TITLE	PDB format version	Source File Index	Source Path	Source File	PDB EXPDTA 1 PH 1	PDB EXPDTA 1 PH 2	PDB EXPDTA 1 TEMPERATURE 1	PDB EXPDTA 1 TEMPERATURE 2	added terminal oxygens	converted selenomethionines	created disulfur	prepared	Bend Energy-S-OPLS	Dihedral Energy-S-OPLS	El-14 Energy-S-OPLS	Electrostatic Energy-S-OPLS	LJ-14 Energy-S-OPLS	Max Derivative-S-OPLS	Potential Energy-S-OPLS	RMS Derivative-S-OPLS	Stretch Energy-S-OPLS
	4HG7 - prepared	38	4hg7.1	2025-09-01 10:57:00	2025-09-01 10:57:00	12	71.45	90	71.45	90	104.204	120	5.6	298	0.173	1.6	0.215	LIGASE	P 65 2 2	2012-10-07	X-RAY DIFFRACTION	4HG7	A	1.000000 0.000000 0.000000 0.000000;0.000000 1.000000 0.000000 0.000000;0.000000 0.000000 1.000000 0.000000	A	1.000000 0.000000 0.000000 0.000000;0.000000 1.000000 0.000000 0.000000;0.000000 0.000000 1.000000 0.000000	0.500000 0.866025 0.000000 -35.725000;0.866025 -0.500000 0.000000 61.877520;0.000000 0.000000 -1.000000 -17.367330	CRYSTAL STRUCTURE OF AN MDM2/NUTLIN-3A COMPLEX	3.3	1	/home/nagmibano/Desktop/Proposal_1/vsw_100XP_MMGBSA_4HG7	vsw_100XP_MMGBSA_4HG7-MMGBSA_1-001.maegz						TRUE	TRUE	TRUE	210.82	145.09	150.363	-487.534	493.548	0.967272	-331.763	0.0673532	52.1874
	ligprep_FDA_DrugBank_01_May_2025.maegz:1599	39	structures.1599	2025-09-01 10:57:00	2025-09-01 10:57:00																									1599	/home/nagmibano/Desktop/Proposal_1/vsw_100XP_MMGBSA_4HG7	vsw_100XP_MMGBSA_4HG7-MMGBSA_1-001.maegz
	ligprep_FDA_DrugBank_01_May_2025.maegz:2638	40	structures.2638	2025-09-01 10:57:00	2025-09-01 10:57:00																									2638	/home/nagmibano/Desktop/Proposal_1/vsw_100XP_MMGBSA_4HG7	vsw_100XP_MMGBSA_4HG7-MMGBSA_1-001.maegz
	ligprep_FDA_DrugBank_01_May_2025.maegz:1630	41	structures.1630	2025-09-01 10:57:00	2025-09-01 10:57:00																									1630	/home/nagmibano/Desktop/Proposal_1/vsw_100XP_MMGBSA_4HG7	vsw_100XP_MMGBSA_4HG7-MMGBSA_1-001.maegz
	ligprep_FDA_DrugBank_01_May_2025.maegz:916	42	structures.916	2025-09-01 10:57:00	2025-09-01 10:57:00																									916	/home/nagmibano/Desktop/Proposal_1/vsw_100XP_MMGBSA_4HG7	vsw_100XP_MMGBSA_4HG7-MMGBSA_1-001.maegz
	ligprep_FDA_DrugBank_01_May_2025.maegz:1429	43	structures.1429	2025-09-01 10:57:00	2025-09-01 10:57:00																									1429	/home/nagmibano/Desktop/Proposal_1/vsw_100XP_MMGBSA_4HG7	vsw_100XP_MMGBSA_4HG7-MMGBSA_1-001.maegz
	ligprep_FDA_DrugBank_01_May_2025.maegz:740	44	structures.740	2025-09-01 10:57:00	2025-09-01 10:57:00																									740	/home/nagmibano/Desktop/Proposal_1/vsw_100XP_MMGBSA_4HG7	vsw_100XP_MMGBSA_4HG7-MMGBSA_1-001.maegz
	ligprep_FDA_DrugBank_01_May_2025.maegz:1571	45	structures.1571	2025-09-01 10:57:00	2025-09-01 10:57:00																									1571	/home/nagmibano/Desktop/Proposal_1/vsw_100XP_MMGBSA_4HG7	vsw_100XP_MMGBSA_4HG7-MMGBSA_1-001.maegz
	ligprep_FDA_DrugBank_01_May_2025.maegz:2091	46	structures.2091	2025-09-01 10:57:00	2025-09-01 10:57:00																									2091	/home/nagmibano/Desktop/Proposal_1/vsw_100XP_MMGBSA_4HG7	vsw_100XP_MMGBSA_4HG7-MMGBSA_1-001.maegz
	ligprep_FDA_DrugBank_01_May_2025.maegz:2192	47	structures.2192	2025-09-01 10:57:00	2025-09-01 10:57:00																									2192	/home/nagmibano/Desktop/Proposal_1/vsw_100XP_MMGBSA_4HG7	vsw_100XP_MMGBSA_4HG7-MMGBSA_1-001.maegz
	ligprep_FDA_DrugBank_01_May_2025.maegz:1772	48	structures.1772	2025-09-01 10:57:00	2025-09-01 10:57:00																									1772	/home/nagmibano/Desktop/Proposal_1/vsw_100XP_MMGBSA_4HG7	vsw_100XP_MMGBSA_4HG7-MMGBSA_1-001.maegz
	179	49	structures.57	2025-09-01 10:57:00	2025-09-01 10:57:00																									57	/home/nagmibano/Desktop/Proposal_1/vsw_100XP_MMGBSA_4HG7	vsw_100XP_MMGBSA_4HG7-MMGBSA_1-001.maegz
	ligprep_FDA_DrugBank_01_May_2025.maegz:297	50	structures.297	2025-09-01 10:57:00	2025-09-01 10:57:00																									297	/home/nagmibano/Desktop/Proposal_1/vsw_100XP_MMGBSA_4HG7	vsw_100XP_MMGBSA_4HG7-MMGBSA_1-001.maegz
	ligprep_FDA_DrugBank_01_May_2025.maegz:2140	51	structures.2140	2025-09-01 10:57:00	2025-09-01 10:57:00																									2140	/home/nagmibano/Desktop/Proposal_1/vsw_100XP_MMGBSA_4HG7	vsw_100XP_MMGBSA_4HG7-MMGBSA_1-001.maegz
	ligprep_FDA_DrugBank_01_May_2025.maegz:1392	52	structures.1392	2025-09-01 10:57:00	2025-09-01 10:57:00																									1392	/home/nagmibano/Desktop/Proposal_1/vsw_100XP_MMGBSA_4HG7	vsw_100XP_MMGBSA_4HG7-MMGBSA_1-001.maegz
	ligprep_FDA_DrugBank_01_May_2025.maegz:2501	53	structures.2501	2025-09-01 10:57:00	2025-09-01 10:57:00																									2501	/home/nagmibano/Desktop/Proposal_1/vsw_100XP_MMGBSA_4HG7	vsw_100XP_MMGBSA_4HG7-MMGBSA_1-001.maegz
	ligprep_FDA_DrugBank_01_May_2025.maegz:1535	54	structures.1535	2025-09-01 10:57:00	2025-09-01 10:57:00																									1535	/home/nagmibano/Desktop/Proposal_1/vsw_100XP_MMGBSA_4HG7	vsw_100XP_MMGBSA_4HG7-MMGBSA_1-001.maegz
	620	55	structures.475	2025-09-01 10:57:00	2025-09-01 10:57:00																									475	/home/nagmibano/Desktop/Proposal_1/vsw_100XP_MMGBSA_4HG7	vsw_100XP_MMGBSA_4HG7-MMGBSA_1-001.maegz
	ligprep_FDA_DrugBank_01_May_2025.maegz:1861	56	structures.1861	2025-09-01 10:57:00	2025-09-01 10:57:00																									1861	/home/nagmibano/Desktop/Proposal_1/vsw_100XP_MMGBSA_4HG7	vsw_100XP_MMGBSA_4HG7-MMGBSA_1-001.maegz
	ligprep_FDA_DrugBank_01_May_2025.maegz:1776	57	structures.1776	2025-09-01 10:57:00	2025-09-01 10:57:00																									1776	/home/nagmibano/Desktop/Proposal_1/vsw_100XP_MMGBSA_4HG7	vsw_100XP_MMGBSA_4HG7-MMGBSA_1-001.maegz
	1195	58	structures.1012	2025-09-01 10:57:00	2025-09-01 10:57:00																									1012	/home/nagmibano/Desktop/Proposal_1/vsw_100XP_MMGBSA_4HG7	vsw_100XP_MMGBSA_4HG7-MMGBSA_1-001.maegz
	ligprep_FDA_DrugBank_01_May_2025.maegz:2640	59	structures.2640	2025-09-01 10:57:00	2025-09-01 10:57:00																									2640	/home/nagmibano/Desktop/Proposal_1/vsw_100XP_MMGBSA_4HG7	vsw_100XP_MMGBSA_4HG7-MMGBSA_1-001.maegz
	ligprep_FDA_DrugBank_01_May_2025.maegz:1416	60	structures.1416	2025-09-01 10:57:00	2025-09-01 10:57:00																									1416	/home/nagmibano/Desktop/Proposal_1/vsw_100XP_MMGBSA_4HG7	vsw_100XP_MMGBSA_4HG7-MMGBSA_1-001.maegz
		61	structures.1202	2025-09-01 10:57:00	2025-09-01 10:57:00																									1202	/home/nagmibano/Desktop/Proposal_1/vsw_100XP_MMGBSA_4HG7	vsw_100XP_MMGBSA_4HG7-MMGBSA_1-001.maegz
	ligprep_FDA_DrugBank_01_May_2025.maegz:1325	62	structures.1325	2025-09-01 10:57:00	2025-09-01 10:57:00																									1325	/home/nagmibano/Desktop/Proposal_1/vsw_100XP_MMGBSA_4HG7	vsw_100XP_MMGBSA_4HG7-MMGBSA_1-001.maegz
	1096	63	structures.917	2025-09-01 10:57:00	2025-09-01 10:57:00																									917	/home/nagmibano/Desktop/Proposal_1/vsw_100XP_MMGBSA_4HG7	vsw_100XP_MMGBSA_4HG7-MMGBSA_1-001.maegz
	ligprep_FDA_DrugBank_01_May_2025.maegz:1392	64	structures.1392	2025-09-01 10:57:00	2025-09-01 10:57:00																									1392	/home/nagmibano/Desktop/Proposal_1/vsw_100XP_MMGBSA_4HG7	vsw_100XP_MMGBSA_4HG7-MMGBSA_1-001.maegz
	ligprep_FDA_DrugBank_01_May_2025.maegz:1535	65	structures.1535	2025-09-01 10:57:00	2025-09-01 10:57:00																									1535	/home/nagmibano/Desktop/Proposal_1/vsw_100XP_MMGBSA_4HG7	vsw_100XP_MMGBSA_4HG7-MMGBSA_1-001.maegz
	ligprep_FDA_DrugBank_01_May_2025.maegz:1535	66	structures.1535	2025-09-01 10:57:00	2025-09-01 10:57:00																									1535	/home/nagmibano/Desktop/Proposal_1/vsw_100XP_MMGBSA_4HG7	vsw_100XP_MMGBSA_4HG7-MMGBSA_1-001.maegz
	929	67	structures.763	2025-09-01 10:57:00	2025-09-01 10:57:00																									763	/home/nagmibano/Desktop/Proposal_1/vsw_100XP_MMGBSA_4HG7	vsw_100XP_MMGBSA_4HG7-MMGBSA_1-001.maegz
	ligprep_FDA_DrugBank_01_May_2025.maegz:1424	68	structures.1424	2025-09-01 10:57:00	2025-09-01 10:57:00																									1424	/home/nagmibano/Desktop/Proposal_1/vsw_100XP_MMGBSA_4HG7	vsw_100XP_MMGBSA_4HG7-MMGBSA_1-001.maegz
	ligprep_FDA_DrugBank_01_May_2025.maegz:1454	69	structures.1454	2025-09-01 10:57:00	2025-09-01 10:57:00																									1454	/home/nagmibano/Desktop/Proposal_1/vsw_100XP_MMGBSA_4HG7	vsw_100XP_MMGBSA_4HG7-MMGBSA_1-001.maegz
	341	70	structures.213	2025-09-01 10:57:00	2025-09-01 10:57:00																									213	/home/nagmibano/Desktop/Proposal_1/vsw_100XP_MMGBSA_4HG7	vsw_100XP_MMGBSA_4HG7-MMGBSA_1-001.maegz
	ligprep_FDA_DrugBank_01_May_2025.maegz:2161	71	structures.2161	2025-09-01 10:57:00	2025-09-01 10:57:00																									2161	/home/nagmibano/Desktop/Proposal_1/vsw_100XP_MMGBSA_4HG7	vsw_100XP_MMGBSA_4HG7-MMGBSA_1-001.maegz
	1132	72	structures.951	2025-09-01 10:57:00	2025-09-01 10:57:00																									951	/home/nagmibano/Desktop/Proposal_1/vsw_100XP_MMGBSA_4HG7	vsw_100XP_MMGBSA_4HG7-MMGBSA_1-001.maegz
	ligprep_FDA_DrugBank_01_May_2025.maegz:1392	73	structures.1392	2025-09-01 10:57:00	2025-09-01 10:57:00																									1392	/home/nagmibano/Desktop/Proposal_1/vsw_100XP_MMGBSA_4HG7	vsw_100XP_MMGBSA_4HG7-MMGBSA_1-001.maegz
	598	74	structures.455	2025-09-01 10:57:00	2025-09-01 10:57:00																									455	/home/nagmibano/Desktop/Proposal_1/vsw_100XP_MMGBSA_4HG7	vsw_100XP_MMGBSA_4HG7-MMGBSA_1-001.maegz
	ligprep_FDA_DrugBank_01_May_2025.maegz:1346	75	structures.1346	2025-09-01 10:57:00	2025-09-01 10:57:00																									1346	/home/nagmibano/Desktop/Proposal_1/vsw_100XP_MMGBSA_4HG7	vsw_100XP_MMGBSA_4HG7-MMGBSA_1-001.maegz
	ligprep_FDA_DrugBank_01_May_2025.maegz:2041	76	structures.2041	2025-09-01 10:57:00	2025-09-01 10:57:00																									2041	/home/nagmibano/Desktop/Proposal_1/vsw_100XP_MMGBSA_4HG7	vsw_100XP_MMGBSA_4HG7-MMGBSA_1-001.maegz
	5282443	77	structures.295	2025-09-01 10:57:00	2025-09-01 10:57:00																									295	/home/nagmibano/Desktop/Proposal_1/vsw_100XP_MMGBSA_4HG7	vsw_100XP_MMGBSA_4HG7-MMGBSA_1-001.maegz
	ligprep_FDA_DrugBank_01_May_2025.maegz:2382	78	structures.2382	2025-09-01 10:57:00	2025-09-01 10:57:00																									2382	/home/nagmibano/Desktop/Proposal_1/vsw_100XP_MMGBSA_4HG7	vsw_100XP_MMGBSA_4HG7-MMGBSA_1-001.maegz
	ligprep_FDA_DrugBank_01_May_2025.maegz:1116	79	structures.1116	2025-09-01 10:57:00	2025-09-01 10:57:00																									1116	/home/nagmibano/Desktop/Proposal_1/vsw_100XP_MMGBSA_4HG7	vsw_100XP_MMGBSA_4HG7-MMGBSA_1-001.maegz
	ligprep_FDA_DrugBank_01_May_2025.maegz:2296	80	structures.2296	2025-09-01 10:57:00	2025-09-01 10:57:00																									2296	/home/nagmibano/Desktop/Proposal_1/vsw_100XP_MMGBSA_4HG7	vsw_100XP_MMGBSA_4HG7-MMGBSA_1-001.maegz
	ligprep_FDA_DrugBank_01_May_2025.maegz:705	81	structures.705	2025-09-01 10:57:00	2025-09-01 10:57:00																									705	/home/nagmibano/Desktop/Proposal_1/vsw_100XP_MMGBSA_4HG7	vsw_100XP_MMGBSA_4HG7-MMGBSA_1-001.maegz
	419	82	structures.287	2025-09-01 10:57:00	2025-09-01 10:57:00																									287	/home/nagmibano/Desktop/Proposal_1/vsw_100XP_MMGBSA_4HG7	vsw_100XP_MMGBSA_4HG7-MMGBSA_1-001.maegz
	358	83	structures.230	2025-09-01 10:57:00	2025-09-01 10:57:00																									230	/home/nagmibano/Desktop/Proposal_1/vsw_100XP_MMGBSA_4HG7	vsw_100XP_MMGBSA_4HG7-MMGBSA_1-001.maegz
	ligprep_FDA_DrugBank_01_May_2025.maegz:1630	84	structures.1630	2025-09-01 10:57:00	2025-09-01 10:57:00																									1630	/home/nagmibano/Desktop/Proposal_1/vsw_100XP_MMGBSA_4HG7	vsw_100XP_MMGBSA_4HG7-MMGBSA_1-001.maegz
	1102	85	structures.923	2025-09-01 10:57:00	2025-09-01 10:57:00																									923	/home/nagmibano/Desktop/Proposal_1/vsw_100XP_MMGBSA_4HG7	vsw_100XP_MMGBSA_4HG7-MMGBSA_1-001.maegz
	2375	86	structures.947	2025-09-01 10:57:00	2025-09-01 10:57:00																									947	/home/nagmibano/Desktop/Proposal_1/vsw_100XP_MMGBSA_4HG7	vsw_100XP_MMGBSA_4HG7-MMGBSA_1-001.maegz
	436	87	structures.304	2025-09-01 10:57:00	2025-09-01 10:57:00																									304	/home/nagmibano/Desktop/Proposal_1/vsw_100XP_MMGBSA_4HG7	vsw_100XP_MMGBSA_4HG7-MMGBSA_1-001.maegz
	ligprep_FDA_DrugBank_01_May_2025.maegz:2108	88	structures.2108	2025-09-01 10:57:00	2025-09-01 10:57:00																									2108	/home/nagmibano/Desktop/Proposal_1/vsw_100XP_MMGBSA_4HG7	vsw_100XP_MMGBSA_4HG7-MMGBSA_1-001.maegz
	ligprep_FDA_DrugBank_01_May_2025.maegz:2534	89	structures.2534	2025-09-01 10:57:00	2025-09-01 10:57:00																									2534	/home/nagmibano/Desktop/Proposal_1/vsw_100XP_MMGBSA_4HG7	vsw_100XP_MMGBSA_4HG7-MMGBSA_1-001.maegz
	ligprep_FDA_DrugBank_01_May_2025.maegz:2547	90	structures.2547	2025-09-01 10:57:00	2025-09-01 10:57:00																									2547	/home/nagmibano/Desktop/Proposal_1/vsw_100XP_MMGBSA_4HG7	vsw_100XP_MMGBSA_4HG7-MMGBSA_1-001.maegz
	ligprep_FDA_DrugBank_01_May_2025.maegz:1382	91	structures.1382	2025-09-01 10:57:00	2025-09-01 10:57:00																									1382	/home/nagmibano/Desktop/Proposal_1/vsw_100XP_MMGBSA_4HG7	vsw_100XP_MMGBSA_4HG7-MMGBSA_1-001.maegz
	ligprep_FDA_DrugBank_01_May_2025.maegz:1504	92	structures.1504	2025-09-01 10:57:00	2025-09-01 10:57:00																									1504	/home/nagmibano/Desktop/Proposal_1/vsw_100XP_MMGBSA_4HG7	vsw_100XP_MMGBSA_4HG7-MMGBSA_1-001.maegz
	ligprep_FDA_DrugBank_01_May_2025.maegz:1655	93	structures.1655	2025-09-01 10:57:00	2025-09-01 10:57:00																									1655	/home/nagmibano/Desktop/Proposal_1/vsw_100XP_MMGBSA_4HG7	vsw_100XP_MMGBSA_4HG7-MMGBSA_1-001.maegz
	ligprep_FDA_DrugBank_01_May_2025.maegz:2389	94	structures.2389	2025-09-01 10:57:00	2025-09-01 10:57:00																									2389	/home/nagmibano/Desktop/Proposal_1/vsw_100XP_MMGBSA_4HG7	vsw_100XP_MMGBSA_4HG7-MMGBSA_1-001.maegz
	ligprep_FDA_DrugBank_01_May_2025.maegz:1526	95	structures.1526	2025-09-01 10:57:00	2025-09-01 10:57:00																									1526	/home/nagmibano/Desktop/Proposal_1/vsw_100XP_MMGBSA_4HG7	vsw_100XP_MMGBSA_4HG7-MMGBSA_1-001.maegz
	1148	96	structures.966	2025-09-01 10:57:00	2025-09-01 10:57:00																									966	/home/nagmibano/Desktop/Proposal_1/vsw_100XP_MMGBSA_4HG7	vsw_100XP_MMGBSA_4HG7-MMGBSA_1-001.maegz
	695	97	structures.547	2025-09-01 10:57:00	2025-09-01 10:57:00																									547	/home/nagmibano/Desktop/Proposal_1/vsw_100XP_MMGBSA_4HG7	vsw_100XP_MMGBSA_4HG7-MMGBSA_1-001.maegz
	ligprep_FDA_DrugBank_01_May_2025.maegz:1405	98	structures.1405	2025-09-01 10:57:00	2025-09-01 10:57:00																									1405	/home/nagmibano/Desktop/Proposal_1/vsw_100XP_MMGBSA_4HG7	vsw_100XP_MMGBSA_4HG7-MMGBSA_1-001.maegz
	ligprep_FDA_DrugBank_01_May_2025.maegz:54	99	structures.54	2025-09-01 10:57:00	2025-09-01 10:57:00																									54	/home/nagmibano/Desktop/Proposal_1/vsw_100XP_MMGBSA_4HG7	vsw_100XP_MMGBSA_4HG7-MMGBSA_1-001.maegz
	598	100	structures.455	2025-09-01 10:57:00	2025-09-01 10:57:00																									455	/home/nagmibano/Desktop/Proposal_1/vsw_100XP_MMGBSA_4HG7	vsw_100XP_MMGBSA_4HG7-MMGBSA_1-001.maegz
	414	101	structures.282	2025-09-01 10:57:00	2025-09-01 10:57:00																									282	/home/nagmibano/Desktop/Proposal_1/vsw_100XP_MMGBSA_4HG7	vsw_100XP_MMGBSA_4HG7-MMGBSA_1-001.maegz
	745	102	structures.594	2025-09-01 10:57:00	2025-09-01 10:57:00																									594	/home/nagmibano/Desktop/Proposal_1/vsw_100XP_MMGBSA_4HG7	vsw_100XP_MMGBSA_4HG7-MMGBSA_1-001.maegz
	820	103	structures.662	2025-09-01 10:57:00	2025-09-01 10:57:00																									662	/home/nagmibano/Desktop/Proposal_1/vsw_100XP_MMGBSA_4HG7	vsw_100XP_MMGBSA_4HG7-MMGBSA_1-001.maegz
	ligprep_FDA_DrugBank_01_May_2025.maegz:2534	104	structures.2534	2025-09-01 10:57:00	2025-09-01 10:57:00																									2534	/home/nagmibano/Desktop/Proposal_1/vsw_100XP_MMGBSA_4HG7	vsw_100XP_MMGBSA_4HG7-MMGBSA_1-001.maegz
	ligprep_FDA_DrugBank_01_May_2025.maegz:1392	105	structures.1392	2025-09-01 10:57:00	2025-09-01 10:57:00																									1392	/home/nagmibano/Desktop/Proposal_1/vsw_100XP_MMGBSA_4HG7	vsw_100XP_MMGBSA_4HG7-MMGBSA_1-001.maegz
	ligprep_FDA_DrugBank_01_May_2025.maegz:1551	106	structures.1551	2025-09-01 10:57:00	2025-09-01 10:57:00																									1551	/home/nagmibano/Desktop/Proposal_1/vsw_100XP_MMGBSA_4HG7	vsw_100XP_MMGBSA_4HG7-MMGBSA_1-001.maegz
	1006	107	structures.836	2025-09-01 10:57:00	2025-09-01 10:57:00																									836	/home/nagmibano/Desktop/Proposal_1/vsw_100XP_MMGBSA_4HG7	vsw_100XP_MMGBSA_4HG7-MMGBSA_1-001.maegz
	813	108	structures.656	2025-09-01 10:57:00	2025-09-01 10:57:00																									656	/home/nagmibano/Desktop/Proposal_1/vsw_100XP_MMGBSA_4HG7	vsw_100XP_MMGBSA_4HG7-MMGBSA_1-001.maegz
	ligprep_FDA_DrugBank_01_May_2025.maegz:1332	109	structures.1332	2025-09-01 10:57:00	2025-09-01 10:57:00																									1332	/home/nagmibano/Desktop/Proposal_1/vsw_100XP_MMGBSA_4HG7	vsw_100XP_MMGBSA_4HG7-MMGBSA_1-001.maegz
	ligprep_FDA_DrugBank_01_May_2025.maegz:2099	110	structures.2099	2025-09-01 10:57:00	2025-09-01 10:57:00																									2099	/home/nagmibano/Desktop/Proposal_1/vsw_100XP_MMGBSA_4HG7	vsw_100XP_MMGBSA_4HG7-MMGBSA_1-001.maegz
	ligprep_FDA_DrugBank_01_May_2025.maegz:2493	111	structures.2493	2025-09-01 10:57:00	2025-09-01 10:57:00																									2493	/home/nagmibano/Desktop/Proposal_1/vsw_100XP_MMGBSA_4HG7	vsw_100XP_MMGBSA_4HG7-MMGBSA_1-001.maegz
	ligprep_FDA_DrugBank_01_May_2025.maegz:2498	112	structures.2498	2025-09-01 10:57:00	2025-09-01 10:57:00																									2498	/home/nagmibano/Desktop/Proposal_1/vsw_100XP_MMGBSA_4HG7	vsw_100XP_MMGBSA_4HG7-MMGBSA_1-001.maegz
	ligprep_FDA_DrugBank_01_May_2025.maegz:872	113	structures.872	2025-09-01 10:57:00	2025-09-01 10:57:00																									872	/home/nagmibano/Desktop/Proposal_1/vsw_100XP_MMGBSA_4HG7	vsw_100XP_MMGBSA_4HG7-MMGBSA_1-001.maegz
	323	114	structures.196	2025-09-01 10:57:00	2025-09-01 10:57:00																									196	/home/nagmibano/Desktop/Proposal_1/vsw_100XP_MMGBSA_4HG7	vsw_100XP_MMGBSA_4HG7-MMGBSA_1-001.maegz
	ligprep_FDA_DrugBank_01_May_2025.maegz:1535	115	structures.1535	2025-09-01 10:57:00	2025-09-01 10:57:00																									1535	/home/nagmibano/Desktop/Proposal_1/vsw_100XP_MMGBSA_4HG7	vsw_100XP_MMGBSA_4HG7-MMGBSA_1-001.maegz
	ligprep_FDA_DrugBank_01_May_2025.maegz:2467	116	structures.2467	2025-09-01 10:57:00	2025-09-01 10:57:00																									2467	/home/nagmibano/Desktop/Proposal_1/vsw_100XP_MMGBSA_4HG7	vsw_100XP_MMGBSA_4HG7-MMGBSA_1-001.maegz
	ligprep_FDA_DrugBank_01_May_2025.maegz:2400	117	structures.2400	2025-09-01 10:57:00	2025-09-01 10:57:00																									2400	/home/nagmibano/Desktop/Proposal_1/vsw_100XP_MMGBSA_4HG7	vsw_100XP_MMGBSA_4HG7-MMGBSA_1-001.maegz
	745	118	structures.594	2025-09-01 10:57:00	2025-09-01 10:57:00																									594	/home/nagmibano/Desktop/Proposal_1/vsw_100XP_MMGBSA_4HG7	vsw_100XP_MMGBSA_4HG7-MMGBSA_1-001.maegz
	ligprep_FDA_DrugBank_01_May_2025.maegz:1332	119	structures.1332	2025-09-01 10:57:00	2025-09-01 10:57:00																									1332	/home/nagmibano/Desktop/Proposal_1/vsw_100XP_MMGBSA_4HG7	vsw_100XP_MMGBSA_4HG7-MMGBSA_1-001.maegz
	ligprep_FDA_DrugBank_01_May_2025.maegz:1405	120	structures.1405	2025-09-01 10:57:00	2025-09-01 10:57:00																									1405	/home/nagmibano/Desktop/Proposal_1/vsw_100XP_MMGBSA_4HG7	vsw_100XP_MMGBSA_4HG7-MMGBSA_1-001.maegz
	175	121	structures.53	2025-09-01 10:57:00	2025-09-01 10:57:00																									53	/home/nagmibano/Desktop/Proposal_1/vsw_100XP_MMGBSA_4HG7	vsw_100XP_MMGBSA_4HG7-MMGBSA_1-001.maegz
	ligprep_FDA_DrugBank_01_May_2025.maegz:2282	122	structures.2282	2025-09-01 10:57:00	2025-09-01 10:57:00																									2282	/home/nagmibano/Desktop/Proposal_1/vsw_100XP_MMGBSA_4HG7	vsw_100XP_MMGBSA_4HG7-MMGBSA_1-001.maegz
	ligprep_FDA_DrugBank_01_May_2025.maegz:1392	123	structures.1392	2025-09-01 10:57:00	2025-09-01 10:57:00																									1392	/home/nagmibano/Desktop/Proposal_1/vsw_100XP_MMGBSA_4HG7	vsw_100XP_MMGBSA_4HG7-MMGBSA_1-001.maegz
	ligprep_FDA_DrugBank_01_May_2025.maegz:2197	124	structures.2197	2025-09-01 10:57:00	2025-09-01 10:57:00																									2197	/home/nagmibano/Desktop/Proposal_1/vsw_100XP_MMGBSA_4HG7	vsw_100XP_MMGBSA_4HG7-MMGBSA_1-001.maegz
	ligprep_FDA_DrugBank_01_May_2025.maegz:1535	125	structures.1535	2025-09-01 10:57:00	2025-09-01 10:57:00																									1535	/home/nagmibano/Desktop/Proposal_1/vsw_100XP_MMGBSA_4HG7	vsw_100XP_MMGBSA_4HG7-MMGBSA_1-001.maegz
	ligprep_FDA_DrugBank_01_May_2025.maegz:2493	126	structures.2493	2025-09-01 10:57:00	2025-09-01 10:57:00																									2493	/home/nagmibano/Desktop/Proposal_1/vsw_100XP_MMGBSA_4HG7	vsw_100XP_MMGBSA_4HG7-MMGBSA_1-001.maegz
	482	127	structures.346	2025-09-01 10:57:00	2025-09-01 10:57:00																									346	/home/nagmibano/Desktop/Proposal_1/vsw_100XP_MMGBSA_4HG7	vsw_100XP_MMGBSA_4HG7-MMGBSA_1-001.maegz
	557	128	structures.415	2025-09-01 10:57:00	2025-09-01 10:57:00																									415	/home/nagmibano/Desktop/Proposal_1/vsw_100XP_MMGBSA_4HG7	vsw_100XP_MMGBSA_4HG7-MMGBSA_1-001.maegz
	ligprep_FDA_DrugBank_01_May_2025.maegz:1960	129	structures.1960	2025-09-01 10:57:00	2025-09-01 10:57:00																									1960	/home/nagmibano/Desktop/Proposal_1/vsw_100XP_MMGBSA_4HG7	vsw_100XP_MMGBSA_4HG7-MMGBSA_1-001.maegz
	ligprep_FDA_DrugBank_01_May_2025.maegz:2088	130	structures.2088	2025-09-01 10:57:00	2025-09-01 10:57:00																									2088	/home/nagmibano/Desktop/Proposal_1/vsw_100XP_MMGBSA_4HG7	vsw_100XP_MMGBSA_4HG7-MMGBSA_1-001.maegz
	ligprep_FDA_DrugBank_01_May_2025.maegz:992	131	structures.992	2025-09-01 10:57:00	2025-09-01 10:57:00																									992	/home/nagmibano/Desktop/Proposal_1/vsw_100XP_MMGBSA_4HG7	vsw_100XP_MMGBSA_4HG7-MMGBSA_1-001.maegz
	ligprep_FDA_DrugBank_01_May_2025.maegz:2523	132	structures.2523	2025-09-01 10:57:00	2025-09-01 10:57:00																									2523	/home/nagmibano/Desktop/Proposal_1/vsw_100XP_MMGBSA_4HG7	vsw_100XP_MMGBSA_4HG7-MMGBSA_1-001.maegz
	ligprep_FDA_DrugBank_01_May_2025.maegz:1332	133	structures.1332	2025-09-01 10:57:00	2025-09-01 10:57:00																									1332	/home/nagmibano/Desktop/Proposal_1/vsw_100XP_MMGBSA_4HG7	vsw_100XP_MMGBSA_4HG7-MMGBSA_1-001.maegz
	ligprep_FDA_DrugBank_01_May_2025.maegz:1694	134	structures.1694	2025-09-01 10:57:00	2025-09-01 10:57:00																									1694	/home/nagmibano/Desktop/Proposal_1/vsw_100XP_MMGBSA_4HG7	vsw_100XP_MMGBSA_4HG7-MMGBSA_1-001.maegz
	ligprep_FDA_DrugBank_01_May_2025.maegz:2512	135	structures.2512	2025-09-01 10:57:00	2025-09-01 10:57:00																									2512	/home/nagmibano/Desktop/Proposal_1/vsw_100XP_MMGBSA_4HG7	vsw_100XP_MMGBSA_4HG7-MMGBSA_1-001.maegz
	472	136	structures.336	2025-09-01 10:57:00	2025-09-01 10:57:00																									336	/home/nagmibano/Desktop/Proposal_1/vsw_100XP_MMGBSA_4HG7	vsw_100XP_MMGBSA_4HG7-MMGBSA_1-001.maegz
	215	137	structures.92	2025-09-01 10:57:00	2025-09-01 10:57:00																									92	/home/nagmibano/Desktop/Proposal_1/vsw_100XP_MMGBSA_4HG7	vsw_100XP_MMGBSA_4HG7-MMGBSA_1-001.maegz
	ligprep_FDA_DrugBank_01_May_2025.maegz:1892	138	structures.1892	2025-09-01 10:57:00	2025-09-01 10:57:00																									1892	/home/nagmibano/Desktop/Proposal_1/vsw_100XP_MMGBSA_4HG7	vsw_100XP_MMGBSA_4HG7-MMGBSA_1-001.maegz
	ligprep_FDA_DrugBank_01_May_2025.maegz:1392	139	structures.1392	2025-09-01 10:57:00	2025-09-01 10:57:00																									1392	/home/nagmibano/Desktop/Proposal_1/vsw_100XP_MMGBSA_4HG7	vsw_100XP_MMGBSA_4HG7-MMGBSA_1-001.maegz
	715	140	structures.565	2025-09-01 10:57:00	2025-09-01 10:57:00																									565	/home/nagmibano/Desktop/Proposal_1/vsw_100XP_MMGBSA_4HG7	vsw_100XP_MMGBSA_4HG7-MMGBSA_1-001.maegz
	ligprep_FDA_DrugBank_01_May_2025.maegz:2613	141	structures.2613	2025-09-01 10:57:00	2025-09-01 10:57:00																									2613	/home/nagmibano/Desktop/Proposal_1/vsw_100XP_MMGBSA_4HG7	vsw_100XP_MMGBSA_4HG7-MMGBSA_1-001.maegz
	341	142	structures.213	2025-09-01 10:57:00	2025-09-01 10:57:00																									213	/home/nagmibano/Desktop/Proposal_1/vsw_100XP_MMGBSA_4HG7	vsw_100XP_MMGBSA_4HG7-MMGBSA_1-001.maegz
	856	143	structures.696	2025-09-01 10:57:00	2025-09-01 10:57:00																									696	/home/nagmibano/Desktop/Proposal_1/vsw_100XP_MMGBSA_4HG7	vsw_100XP_MMGBSA_4HG7-MMGBSA_1-001.maegz
	1195	144	structures.1012	2025-09-01 10:57:00	2025-09-01 10:57:00																									1012	/home/nagmibano/Desktop/Proposal_1/vsw_100XP_MMGBSA_4HG7	vsw_100XP_MMGBSA_4HG7-MMGBSA_1-001.maegz
	ligprep_FDA_DrugBank_01_May_2025.maegz:1244	145	structures.1244	2025-09-01 10:57:00	2025-09-01 10:57:00																									1244	/home/nagmibano/Desktop/Proposal_1/vsw_100XP_MMGBSA_4HG7	vsw_100XP_MMGBSA_4HG7-MMGBSA_1-001.maegz
	ligprep_FDA_DrugBank_01_May_2025.maegz:2121	146	structures.2121	2025-09-01 10:57:00	2025-09-01 10:57:00																									2121	/home/nagmibano/Desktop/Proposal_1/vsw_100XP_MMGBSA_4HG7	vsw_100XP_MMGBSA_4HG7-MMGBSA_1-001.maegz
	ligprep_FDA_DrugBank_01_May_2025.maegz:1186	147	structures.1186	2025-09-01 10:57:00	2025-09-01 10:57:00																									1186	/home/nagmibano/Desktop/Proposal_1/vsw_100XP_MMGBSA_4HG7	vsw_100XP_MMGBSA_4HG7-MMGBSA_1-001.maegz
	348	148	structures.220	2025-09-01 10:57:00	2025-09-01 10:57:00																									220	/home/nagmibano/Desktop/Proposal_1/vsw_100XP_MMGBSA_4HG7	vsw_100XP_MMGBSA_4HG7-MMGBSA_1-001.maegz
	887	149	structures.724	2025-09-01 10:57:00	2025-09-01 10:57:00																									724	/home/nagmibano/Desktop/Proposal_1/vsw_100XP_MMGBSA_4HG7	vsw_100XP_MMGBSA_4HG7-MMGBSA_1-001.maegz
	ligprep_FDA_DrugBank_01_May_2025.maegz:495	150	structures.495	2025-09-01 10:57:00	2025-09-01 10:57:00																									495	/home/nagmibano/Desktop/Proposal_1/vsw_100XP_MMGBSA_4HG7	vsw_100XP_MMGBSA_4HG7-MMGBSA_1-001.maegz
	ligprep_FDA_DrugBank_01_May_2025.maegz:292	151	structures.292	2025-09-01 10:57:00	2025-09-01 10:57:00																									292	/home/nagmibano/Desktop/Proposal_1/vsw_100XP_MMGBSA_4HG7	vsw_100XP_MMGBSA_4HG7-MMGBSA_1-001.maegz
	1600	152	structures.1193	2025-09-01 10:57:00	2025-09-01 10:57:00																									1193	/home/nagmibano/Desktop/Proposal_1/vsw_100XP_MMGBSA_4HG7	vsw_100XP_MMGBSA_4HG7-MMGBSA_1-001.maegz
	ligprep_FDA_DrugBank_01_May_2025.maegz:2294	153	structures.2294	2025-09-01 10:57:00	2025-09-01 10:57:00																									2294	/home/nagmibano/Desktop/Proposal_1/vsw_100XP_MMGBSA_4HG7	vsw_100XP_MMGBSA_4HG7-MMGBSA_1-001.maegz
	ligprep_FDA_DrugBank_01_May_2025.maegz:500	154	structures.500	2025-09-01 10:57:00	2025-09-01 10:57:00																									500	/home/nagmibano/Desktop/Proposal_1/vsw_100XP_MMGBSA_4HG7	vsw_100XP_MMGBSA_4HG7-MMGBSA_1-001.maegz
	1224	155	structures.1040	2025-09-01 10:57:00	2025-09-01 10:57:00																									1040	/home/nagmibano/Desktop/Proposal_1/vsw_100XP_MMGBSA_4HG7	vsw_100XP_MMGBSA_4HG7-MMGBSA_1-001.maegz
	841	156	structures.681	2025-09-01 10:57:00	2025-09-01 10:57:00																									681	/home/nagmibano/Desktop/Proposal_1/vsw_100XP_MMGBSA_4HG7	vsw_100XP_MMGBSA_4HG7-MMGBSA_1-001.maegz
	ligprep_FDA_DrugBank_01_May_2025.maegz:2530	157	structures.2530	2025-09-01 10:57:00	2025-09-01 10:57:00																									2530	/home/nagmibano/Desktop/Proposal_1/vsw_100XP_MMGBSA_4HG7	vsw_100XP_MMGBSA_4HG7-MMGBSA_1-001.maegz
	1324	158	structures.1100	2025-09-01 10:57:00	2025-09-01 10:57:00																									1100	/home/nagmibano/Desktop/Proposal_1/vsw_100XP_MMGBSA_4HG7	vsw_100XP_MMGBSA_4HG7-MMGBSA_1-001.maegz
	ligprep_FDA_DrugBank_01_May_2025.maegz:2082	159	structures.2082	2025-09-01 10:57:00	2025-09-01 10:57:00																									2082	/home/nagmibano/Desktop/Proposal_1/vsw_100XP_MMGBSA_4HG7	vsw_100XP_MMGBSA_4HG7-MMGBSA_1-001.maegz
	ligprep_FDA_DrugBank_01_May_2025.maegz:1021	160	structures.1021	2025-09-01 10:57:00	2025-09-01 10:57:00																									1021	/home/nagmibano/Desktop/Proposal_1/vsw_100XP_MMGBSA_4HG7	vsw_100XP_MMGBSA_4HG7-MMGBSA_1-001.maegz
	ligprep_FDA_DrugBank_01_May_2025.maegz:1581	161	structures.1581	2025-09-01 10:57:00	2025-09-01 10:57:00																									1581	/home/nagmibano/Desktop/Proposal_1/vsw_100XP_MMGBSA_4HG7	vsw_100XP_MMGBSA_4HG7-MMGBSA_1-001.maegz
	841	162	structures.681	2025-09-01 10:57:00	2025-09-01 10:57:00																									681	/home/nagmibano/Desktop/Proposal_1/vsw_100XP_MMGBSA_4HG7	vsw_100XP_MMGBSA_4HG7-MMGBSA_1-001.maegz
	ligprep_FDA_DrugBank_01_May_2025.maegz:1437	163	structures.1437	2025-09-01 10:57:00	2025-09-01 10:57:00																									1437	/home/nagmibano/Desktop/Proposal_1/vsw_100XP_MMGBSA_4HG7	vsw_100XP_MMGBSA_4HG7-MMGBSA_1-001.maegz
	ligprep_FDA_DrugBank_01_May_2025.maegz:1750	164	structures.1750	2025-09-01 10:57:00	2025-09-01 10:57:00																									1750	/home/nagmibano/Desktop/Proposal_1/vsw_100XP_MMGBSA_4HG7	vsw_100XP_MMGBSA_4HG7-MMGBSA_1-001.maegz
	ligprep_FDA_DrugBank_01_May_2025.maegz:2151	165	structures.2151	2025-09-01 10:57:00	2025-09-01 10:57:00																									2151	/home/nagmibano/Desktop/Proposal_1/vsw_100XP_MMGBSA_4HG7	vsw_100XP_MMGBSA_4HG7-MMGBSA_1-001.maegz
	983	166	structures.814	2025-09-01 10:57:00	2025-09-01 10:57:00																									814	/home/nagmibano/Desktop/Proposal_1/vsw_100XP_MMGBSA_4HG7	vsw_100XP_MMGBSA_4HG7-MMGBSA_1-001.maegz
	906	167	structures.741	2025-09-01 10:57:00	2025-09-01 10:57:00																									741	/home/nagmibano/Desktop/Proposal_1/vsw_100XP_MMGBSA_4HG7	vsw_100XP_MMGBSA_4HG7-MMGBSA_1-001.maegz
	ligprep_FDA_DrugBank_01_May_2025.maegz:432	168	structures.432	2025-09-01 10:57:00	2025-09-01 10:57:00																									432	/home/nagmibano/Desktop/Proposal_1/vsw_100XP_MMGBSA_4HG7	vsw_100XP_MMGBSA_4HG7-MMGBSA_1-001.maegz
	749	169	structures.598	2025-09-01 10:57:00	2025-09-01 10:57:00																									598	/home/nagmibano/Desktop/Proposal_1/vsw_100XP_MMGBSA_4HG7	vsw_100XP_MMGBSA_4HG7-MMGBSA_1-001.maegz
	ligprep_FDA_DrugBank_01_May_2025.maegz:534	170	structures.534	2025-09-01 10:57:00	2025-09-01 10:57:00																									534	/home/nagmibano/Desktop/Proposal_1/vsw_100XP_MMGBSA_4HG7	vsw_100XP_MMGBSA_4HG7-MMGBSA_1-001.maegz
	ligprep_FDA_DrugBank_01_May_2025.maegz:1392	171	structures.1392	2025-09-01 10:57:00	2025-09-01 10:57:00																									1392	/home/nagmibano/Desktop/Proposal_1/vsw_100XP_MMGBSA_4HG7	vsw_100XP_MMGBSA_4HG7-MMGBSA_1-001.maegz
	ligprep_FDA_DrugBank_01_May_2025.maegz:490	172	structures.490	2025-09-01 10:57:00	2025-09-01 10:57:00																									490	/home/nagmibano/Desktop/Proposal_1/vsw_100XP_MMGBSA_4HG7	vsw_100XP_MMGBSA_4HG7-MMGBSA_1-001.maegz
	809	173	structures.652	2025-09-01 10:57:00	2025-09-01 10:57:00																									652	/home/nagmibano/Desktop/Proposal_1/vsw_100XP_MMGBSA_4HG7	vsw_100XP_MMGBSA_4HG7-MMGBSA_1-001.maegz
	598	174	structures.455	2025-09-01 10:57:00	2025-09-01 10:57:00																									455	/home/nagmibano/Desktop/Proposal_1/vsw_100XP_MMGBSA_4HG7	vsw_100XP_MMGBSA_4HG7-MMGBSA_1-001.maegz
	19529	175	structures.2485	2025-09-01 10:57:00	2025-09-01 10:57:00																									2485	/home/nagmibano/Desktop/Proposal_1/vsw_100XP_MMGBSA_4HG7	vsw_100XP_MMGBSA_4HG7-MMGBSA_1-001.maegz
	ligprep_FDA_DrugBank_01_May_2025.maegz:150	176	structures.150	2025-09-01 10:57:00	2025-09-01 10:57:00																									150	/home/nagmibano/Desktop/Proposal_1/vsw_100XP_MMGBSA_4HG7	vsw_100XP_MMGBSA_4HG7-MMGBSA_1-001.maegz
	ligprep_FDA_DrugBank_01_May_2025.maegz:1008	177	structures.1008	2025-09-01 10:57:00	2025-09-01 10:57:00																									1008	/home/nagmibano/Desktop/Proposal_1/vsw_100XP_MMGBSA_4HG7	vsw_100XP_MMGBSA_4HG7-MMGBSA_1-001.maegz
	4838	178	structures.1313	2025-09-01 10:57:00	2025-09-01 10:57:00																									1313	/home/nagmibano/Desktop/Proposal_1/vsw_100XP_MMGBSA_4HG7	vsw_100XP_MMGBSA_4HG7-MMGBSA_1-001.maegz
	ligprep_FDA_DrugBank_01_May_2025.maegz:2057	179	structures.2057	2025-09-01 10:57:00	2025-09-01 10:57:00																									2057	/home/nagmibano/Desktop/Proposal_1/vsw_100XP_MMGBSA_4HG7	vsw_100XP_MMGBSA_4HG7-MMGBSA_1-001.maegz
	557	180	structures.415	2025-09-01 10:57:00	2025-09-01 10:57:00																									415	/home/nagmibano/Desktop/Proposal_1/vsw_100XP_MMGBSA_4HG7	vsw_100XP_MMGBSA_4HG7-MMGBSA_1-001.maegz
	ligprep_FDA_DrugBank_01_May_2025.maegz:201	181	structures.201	2025-09-01 10:57:00	2025-09-01 10:57:00																									201	/home/nagmibano/Desktop/Proposal_1/vsw_100XP_MMGBSA_4HG7	vsw_100XP_MMGBSA_4HG7-MMGBSA_1-001.maegz
	ligprep_FDA_DrugBank_01_May_2025.maegz:1906	182	structures.1906	2025-09-01 10:57:00	2025-09-01 10:57:00																									1906	/home/nagmibano/Desktop/Proposal_1/vsw_100XP_MMGBSA_4HG7	vsw_100XP_MMGBSA_4HG7-MMGBSA_1-001.maegz
	419	183	structures.287	2025-09-01 10:57:00	2025-09-01 10:57:00																									287	/home/nagmibano/Desktop/Proposal_1/vsw_100XP_MMGBSA_4HG7	vsw_100XP_MMGBSA_4HG7-MMGBSA_1-001.maegz
	ligprep_FDA_DrugBank_01_May_2025.maegz:1892	184	structures.1892	2025-09-01 10:57:00	2025-09-01 10:57:00																									1892	/home/nagmibano/Desktop/Proposal_1/vsw_100XP_MMGBSA_4HG7	vsw_100XP_MMGBSA_4HG7-MMGBSA_1-001.maegz
	196	185	structures.74	2025-09-01 10:57:00	2025-09-01 10:57:00																									74	/home/nagmibano/Desktop/Proposal_1/vsw_100XP_MMGBSA_4HG7	vsw_100XP_MMGBSA_4HG7-MMGBSA_1-001.maegz
		186	structures.1417	2025-09-01 10:57:00	2025-09-01 10:57:00																									1417	/home/nagmibano/Desktop/Proposal_1/vsw_100XP_MMGBSA_4HG7	vsw_100XP_MMGBSA_4HG7-MMGBSA_1-001.maegz
	ligprep_FDA_DrugBank_01_May_2025.maegz:1694	187	structures.1694	2025-09-01 10:57:00	2025-09-01 10:57:00																									1694	/home/nagmibano/Desktop/Proposal_1/vsw_100XP_MMGBSA_4HG7	vsw_100XP_MMGBSA_4HG7-MMGBSA_1-001.maegz
	934	188	structures.767	2025-09-01 10:57:00	2025-09-01 10:57:00																									767	/home/nagmibano/Desktop/Proposal_1/vsw_100XP_MMGBSA_4HG7	vsw_100XP_MMGBSA_4HG7-MMGBSA_1-001.maegz
	734	189	structures.583	2025-09-01 10:57:00	2025-09-01 10:57:00																									583	/home/nagmibano/Desktop/Proposal_1/vsw_100XP_MMGBSA_4HG7	vsw_100XP_MMGBSA_4HG7-MMGBSA_1-001.maegz
	ligprep_FDA_DrugBank_01_May_2025.maegz:1425	190	structures.1425	2025-09-01 10:57:00	2025-09-01 10:57:00																									1425	/home/nagmibano/Desktop/Proposal_1/vsw_100XP_MMGBSA_4HG7	vsw_100XP_MMGBSA_4HG7-MMGBSA_1-001.maegz
	ligprep_FDA_DrugBank_01_May_2025.maegz:1467	191	structures.1467	2025-09-01 10:57:00	2025-09-01 10:57:00																									1467	/home/nagmibano/Desktop/Proposal_1/vsw_100XP_MMGBSA_4HG7	vsw_100XP_MMGBSA_4HG7-MMGBSA_1-001.maegz
	983	192	structures.814	2025-09-01 10:57:00	2025-09-01 10:57:00																									814	/home/nagmibano/Desktop/Proposal_1/vsw_100XP_MMGBSA_4HG7	vsw_100XP_MMGBSA_4HG7-MMGBSA_1-001.maegz
	580	193	structures.438	2025-09-01 10:57:00	2025-09-01 10:57:00																									438	/home/nagmibano/Desktop/Proposal_1/vsw_100XP_MMGBSA_4HG7	vsw_100XP_MMGBSA_4HG7-MMGBSA_1-001.maegz
	598	194	structures.455	2025-09-01 10:57:00	2025-09-01 10:57:00																									455	/home/nagmibano/Desktop/Proposal_1/vsw_100XP_MMGBSA_4HG7	vsw_100XP_MMGBSA_4HG7-MMGBSA_1-001.maegz
	ligprep_FDA_DrugBank_01_May_2025.maegz:463	195	structures.463	2025-09-01 10:57:00	2025-09-01 10:57:00																									463	/home/nagmibano/Desktop/Proposal_1/vsw_100XP_MMGBSA_4HG7	vsw_100XP_MMGBSA_4HG7-MMGBSA_1-001.maegz
	ligprep_FDA_DrugBank_01_May_2025.maegz:516	196	structures.516	2025-09-01 10:57:00	2025-09-01 10:57:00																									516	/home/nagmibano/Desktop/Proposal_1/vsw_100XP_MMGBSA_4HG7	vsw_100XP_MMGBSA_4HG7-MMGBSA_1-001.maegz
	ligprep_FDA_DrugBank_01_May_2025.maegz:847	197	structures.847	2025-09-01 10:57:00	2025-09-01 10:57:00																									847	/home/nagmibano/Desktop/Proposal_1/vsw_100XP_MMGBSA_4HG7	vsw_100XP_MMGBSA_4HG7-MMGBSA_1-001.maegz
	ligprep_FDA_DrugBank_01_May_2025.maegz:1877	198	structures.1877	2025-09-01 10:57:00	2025-09-01 10:57:00																									1877	/home/nagmibano/Desktop/Proposal_1/vsw_100XP_MMGBSA_4HG7	vsw_100XP_MMGBSA_4HG7-MMGBSA_1-001.maegz
	ligprep_FDA_DrugBank_01_May_2025.maegz:714	199	structures.714	2025-09-01 10:57:00	2025-09-01 10:57:00																									714	/home/nagmibano/Desktop/Proposal_1/vsw_100XP_MMGBSA_4HG7	vsw_100XP_MMGBSA_4HG7-MMGBSA_1-001.maegz
	ligprep_FDA_DrugBank_01_May_2025.maegz:1325	200	structures.1325	2025-09-01 10:57:00	2025-09-01 10:57:00																									1325	/home/nagmibano/Desktop/Proposal_1/vsw_100XP_MMGBSA_4HG7	vsw_100XP_MMGBSA_4HG7-MMGBSA_1-001.maegz
	ligprep_FDA_DrugBank_01_May_2025.maegz:2105	201	structures.2105	2025-09-01 10:57:00	2025-09-01 10:57:00																									2105	/home/nagmibano/Desktop/Proposal_1/vsw_100XP_MMGBSA_4HG7	vsw_100XP_MMGBSA_4HG7-MMGBSA_1-001.maegz
	ligprep_FDA_DrugBank_01_May_2025.maegz:469	202	structures.469	2025-09-01 10:57:00	2025-09-01 10:57:00																									469	/home/nagmibano/Desktop/Proposal_1/vsw_100XP_MMGBSA_4HG7	vsw_100XP_MMGBSA_4HG7-MMGBSA_1-001.maegz
	ligprep_FDA_DrugBank_01_May_2025.maegz:473	203	structures.473	2025-09-01 10:57:00	2025-09-01 10:57:00																									473	/home/nagmibano/Desktop/Proposal_1/vsw_100XP_MMGBSA_4HG7	vsw_100XP_MMGBSA_4HG7-MMGBSA_1-001.maegz
	ligprep_FDA_DrugBank_01_May_2025.maegz:71	204	structures.71	2025-09-01 10:57:00	2025-09-01 10:57:00																									71	/home/nagmibano/Desktop/Proposal_1/vsw_100XP_MMGBSA_4HG7	vsw_100XP_MMGBSA_4HG7-MMGBSA_1-001.maegz
	ligprep_FDA_DrugBank_01_May_2025.maegz:245	205	structures.245	2025-09-01 10:57:00	2025-09-01 10:57:00																									245	/home/nagmibano/Desktop/Proposal_1/vsw_100XP_MMGBSA_4HG7	vsw_100XP_MMGBSA_4HG7-MMGBSA_1-001.maegz
	1001	206	structures.831	2025-09-01 10:57:00	2025-09-01 10:57:00																									831	/home/nagmibano/Desktop/Proposal_1/vsw_100XP_MMGBSA_4HG7	vsw_100XP_MMGBSA_4HG7-MMGBSA_1-001.maegz
	ligprep_FDA_DrugBank_01_May_2025.maegz:534	207	structures.534	2025-09-01 10:57:00	2025-09-01 10:57:00																									534	/home/nagmibano/Desktop/Proposal_1/vsw_100XP_MMGBSA_4HG7	vsw_100XP_MMGBSA_4HG7-MMGBSA_1-001.maegz
	341	208	structures.213	2025-09-01 10:57:00	2025-09-01 10:57:00																									213	/home/nagmibano/Desktop/Proposal_1/vsw_100XP_MMGBSA_4HG7	vsw_100XP_MMGBSA_4HG7-MMGBSA_1-001.maegz
	ligprep_FDA_DrugBank_01_May_2025.maegz:1705	209	structures.1705	2025-09-01 10:57:00	2025-09-01 10:57:00																									1705	/home/nagmibano/Desktop/Proposal_1/vsw_100XP_MMGBSA_4HG7	vsw_100XP_MMGBSA_4HG7-MMGBSA_1-001.maegz
	ligprep_FDA_DrugBank_01_May_2025.maegz:2591	210	structures.2591	2025-09-01 10:57:00	2025-09-01 10:57:00																									2591	/home/nagmibano/Desktop/Proposal_1/vsw_100XP_MMGBSA_4HG7	vsw_100XP_MMGBSA_4HG7-MMGBSA_1-001.maegz
	500	211	structures.364	2025-09-01 10:57:00	2025-09-01 10:57:00																									364	/home/nagmibano/Desktop/Proposal_1/vsw_100XP_MMGBSA_4HG7	vsw_100XP_MMGBSA_4HG7-MMGBSA_1-001.maegz
	ligprep_FDA_DrugBank_01_May_2025.maegz:121	212	structures.121	2025-09-01 10:57:00	2025-09-01 10:57:00																									121	/home/nagmibano/Desktop/Proposal_1/vsw_100XP_MMGBSA_4HG7	vsw_100XP_MMGBSA_4HG7-MMGBSA_1-001.maegz
	991	213	structures.822	2025-09-01 10:57:00	2025-09-01 10:57:00																									822	/home/nagmibano/Desktop/Proposal_1/vsw_100XP_MMGBSA_4HG7	vsw_100XP_MMGBSA_4HG7-MMGBSA_1-001.maegz
	749	214	structures.598	2025-09-01 10:57:00	2025-09-01 10:57:00																									598	/home/nagmibano/Desktop/Proposal_1/vsw_100XP_MMGBSA_4HG7	vsw_100XP_MMGBSA_4HG7-MMGBSA_1-001.maegz
	598	215	structures.455	2025-09-01 10:57:00	2025-09-01 10:57:00																									455	/home/nagmibano/Desktop/Proposal_1/vsw_100XP_MMGBSA_4HG7	vsw_100XP_MMGBSA_4HG7-MMGBSA_1-001.maegz
	ligprep_FDA_DrugBank_01_May_2025.maegz:2212	216	structures.2212	2025-09-01 10:57:00	2025-09-01 10:57:00																									2212	/home/nagmibano/Desktop/Proposal_1/vsw_100XP_MMGBSA_4HG7	vsw_100XP_MMGBSA_4HG7-MMGBSA_1-001.maegz
	1237	217	structures.1052	2025-09-01 10:57:00	2025-09-01 10:57:00																									1052	/home/nagmibano/Desktop/Proposal_1/vsw_100XP_MMGBSA_4HG7	vsw_100XP_MMGBSA_4HG7-MMGBSA_1-001.maegz
	748	218	structures.597	2025-09-01 10:57:00	2025-09-01 10:57:00																									597	/home/nagmibano/Desktop/Proposal_1/vsw_100XP_MMGBSA_4HG7	vsw_100XP_MMGBSA_4HG7-MMGBSA_1-001.maegz
	ligprep_FDA_DrugBank_01_May_2025.maegz:653	219	structures.653	2025-09-01 10:57:00	2025-09-01 10:57:00																									653	/home/nagmibano/Desktop/Proposal_1/vsw_100XP_MMGBSA_4HG7	vsw_100XP_MMGBSA_4HG7-MMGBSA_1-001.maegz
	ligprep_FDA_DrugBank_01_May_2025.maegz:2071	220	structures.2071	2025-09-01 10:57:00	2025-09-01 10:57:00																									2071	/home/nagmibano/Desktop/Proposal_1/vsw_100XP_MMGBSA_4HG7	vsw_100XP_MMGBSA_4HG7-MMGBSA_1-001.maegz
	496	221	structures.360	2025-09-01 10:57:00	2025-09-01 10:57:00																									360	/home/nagmibano/Desktop/Proposal_1/vsw_100XP_MMGBSA_4HG7	vsw_100XP_MMGBSA_4HG7-MMGBSA_1-001.maegz
	ligprep_FDA_DrugBank_01_May_2025.maegz:1571	222	structures.1571	2025-09-01 10:57:00	2025-09-01 10:57:00																									1571	/home/nagmibano/Desktop/Proposal_1/vsw_100XP_MMGBSA_4HG7	vsw_100XP_MMGBSA_4HG7-MMGBSA_1-001.maegz
	579	223	structures.437	2025-09-01 10:57:00	2025-09-01 10:57:00																									437	/home/nagmibano/Desktop/Proposal_1/vsw_100XP_MMGBSA_4HG7	vsw_100XP_MMGBSA_4HG7-MMGBSA_1-001.maegz
	4838	224	structures.1313	2025-09-01 10:57:00	2025-09-01 10:57:00																									1313	/home/nagmibano/Desktop/Proposal_1/vsw_100XP_MMGBSA_4HG7	vsw_100XP_MMGBSA_4HG7-MMGBSA_1-001.maegz
	ligprep_FDA_DrugBank_01_May_2025.maegz:1285	225	structures.1285	2025-09-01 10:57:00	2025-09-01 10:57:00																									1285	/home/nagmibano/Desktop/Proposal_1/vsw_100XP_MMGBSA_4HG7	vsw_100XP_MMGBSA_4HG7-MMGBSA_1-001.maegz
	ligprep_FDA_DrugBank_01_May_2025.maegz:2327	226	structures.2327	2025-09-01 10:57:00	2025-09-01 10:57:00																									2327	/home/nagmibano/Desktop/Proposal_1/vsw_100XP_MMGBSA_4HG7	vsw_100XP_MMGBSA_4HG7-MMGBSA_1-001.maegz
	557	227	structures.415	2025-09-01 10:57:00	2025-09-01 10:57:00																									415	/home/nagmibano/Desktop/Proposal_1/vsw_100XP_MMGBSA_4HG7	vsw_100XP_MMGBSA_4HG7-MMGBSA_1-001.maegz
	843	228	structures.683	2025-09-01 10:57:00	2025-09-01 10:57:00																									683	/home/nagmibano/Desktop/Proposal_1/vsw_100XP_MMGBSA_4HG7	vsw_100XP_MMGBSA_4HG7-MMGBSA_1-001.maegz
	ligprep_FDA_DrugBank_01_May_2025.maegz:315	229	structures.315	2025-09-01 10:57:00	2025-09-01 10:57:00																									315	/home/nagmibano/Desktop/Proposal_1/vsw_100XP_MMGBSA_4HG7	vsw_100XP_MMGBSA_4HG7-MMGBSA_1-001.maegz
	ligprep_FDA_DrugBank_01_May_2025.maegz:1116	230	structures.1116	2025-09-01 10:57:00	2025-09-01 10:57:00																									1116	/home/nagmibano/Desktop/Proposal_1/vsw_100XP_MMGBSA_4HG7	vsw_100XP_MMGBSA_4HG7-MMGBSA_1-001.maegz
	692	231	structures.544	2025-09-01 10:57:00	2025-09-01 10:57:00																									544	/home/nagmibano/Desktop/Proposal_1/vsw_100XP_MMGBSA_4HG7	vsw_100XP_MMGBSA_4HG7-MMGBSA_1-001.maegz
	ligprep_FDA_DrugBank_01_May_2025.maegz:73	232	structures.73	2025-09-01 10:57:00	2025-09-01 10:57:00																									73	/home/nagmibano/Desktop/Proposal_1/vsw_100XP_MMGBSA_4HG7	vsw_100XP_MMGBSA_4HG7-MMGBSA_1-001.maegz
	ligprep_FDA_DrugBank_01_May_2025.maegz:1381	233	structures.1381	2025-09-01 10:57:00	2025-09-01 10:57:00																									1381	/home/nagmibano/Desktop/Proposal_1/vsw_100XP_MMGBSA_4HG7	vsw_100XP_MMGBSA_4HG7-MMGBSA_1-001.maegz
	ligprep_FDA_DrugBank_01_May_2025.maegz:430	234	structures.430	2025-09-01 10:57:00	2025-09-01 10:57:00																									430	/home/nagmibano/Desktop/Proposal_1/vsw_100XP_MMGBSA_4HG7	vsw_100XP_MMGBSA_4HG7-MMGBSA_1-001.maegz
	557	235	structures.415	2025-09-01 10:57:00	2025-09-01 10:57:00																									415	/home/nagmibano/Desktop/Proposal_1/vsw_100XP_MMGBSA_4HG7	vsw_100XP_MMGBSA_4HG7-MMGBSA_1-001.maegz
	ligprep_FDA_DrugBank_01_May_2025.maegz:2310	236	structures.2310	2025-09-01 10:57:00	2025-09-01 10:57:00																									2310	/home/nagmibano/Desktop/Proposal_1/vsw_100XP_MMGBSA_4HG7	vsw_100XP_MMGBSA_4HG7-MMGBSA_1-001.maegz
	ligprep_FDA_DrugBank_01_May_2025.maegz:1289	237	structures.1289	2025-09-01 10:57:00	2025-09-01 10:57:00																									1289	/home/nagmibano/Desktop/Proposal_1/vsw_100XP_MMGBSA_4HG7	vsw_100XP_MMGBSA_4HG7-MMGBSA_1-001.maegz
	ligprep_FDA_DrugBank_01_May_2025.maegz:1825	238	structures.1825	2025-09-01 10:57:00	2025-09-01 10:57:00																									1825	/home/nagmibano/Desktop/Proposal_1/vsw_100XP_MMGBSA_4HG7	vsw_100XP_MMGBSA_4HG7-MMGBSA_1-001.maegz
	ligprep_FDA_DrugBank_01_May_2025.maegz:1945	239	structures.1945	2025-09-01 10:57:00	2025-09-01 10:57:00																									1945	/home/nagmibano/Desktop/Proposal_1/vsw_100XP_MMGBSA_4HG7	vsw_100XP_MMGBSA_4HG7-MMGBSA_1-001.maegz
	ligprep_FDA_DrugBank_01_May_2025.maegz:1571	240	structures.1571	2025-09-01 10:57:00	2025-09-01 10:57:00																									1571	/home/nagmibano/Desktop/Proposal_1/vsw_100XP_MMGBSA_4HG7	vsw_100XP_MMGBSA_4HG7-MMGBSA_1-001.maegz
	ligprep_FDA_DrugBank_01_May_2025.maegz:100	241	structures.100	2025-09-01 10:57:00	2025-09-01 10:57:00																									100	/home/nagmibano/Desktop/Proposal_1/vsw_100XP_MMGBSA_4HG7	vsw_100XP_MMGBSA_4HG7-MMGBSA_1-001.maegz
	ligprep_FDA_DrugBank_01_May_2025.maegz:1704	242	structures.1704	2025-09-01 10:57:00	2025-09-01 10:57:00																									1704	/home/nagmibano/Desktop/Proposal_1/vsw_100XP_MMGBSA_4HG7	vsw_100XP_MMGBSA_4HG7-MMGBSA_1-001.maegz
	ligprep_FDA_DrugBank_01_May_2025.maegz:98	243	structures.98	2025-09-01 10:57:00	2025-09-01 10:57:00																									98	/home/nagmibano/Desktop/Proposal_1/vsw_100XP_MMGBSA_4HG7	vsw_100XP_MMGBSA_4HG7-MMGBSA_1-001.maegz
	ligprep_FDA_DrugBank_01_May_2025.maegz:1684	244	structures.1684	2025-09-01 10:57:00	2025-09-01 10:57:00																									1684	/home/nagmibano/Desktop/Proposal_1/vsw_100XP_MMGBSA_4HG7	vsw_100XP_MMGBSA_4HG7-MMGBSA_1-001.maegz
	ligprep_FDA_DrugBank_01_May_2025.maegz:1043	245	structures.1043	2025-09-01 10:57:00	2025-09-01 10:57:00																									1043	/home/nagmibano/Desktop/Proposal_1/vsw_100XP_MMGBSA_4HG7	vsw_100XP_MMGBSA_4HG7-MMGBSA_1-001.maegz
	ligprep_FDA_DrugBank_01_May_2025.maegz:1459	246	structures.1459	2025-09-01 10:57:00	2025-09-01 10:57:00																									1459	/home/nagmibano/Desktop/Proposal_1/vsw_100XP_MMGBSA_4HG7	vsw_100XP_MMGBSA_4HG7-MMGBSA_1-001.maegz
	611	247	structures.468	2025-09-01 10:57:00	2025-09-01 10:57:00																									468	/home/nagmibano/Desktop/Proposal_1/vsw_100XP_MMGBSA_4HG7	vsw_100XP_MMGBSA_4HG7-MMGBSA_1-001.maegz
	HMDB02269.mol	248	structures.2052	2025-09-01 10:57:00	2025-09-01 10:57:00																									2052	/home/nagmibano/Desktop/Proposal_1/vsw_100XP_MMGBSA_4HG7	vsw_100XP_MMGBSA_4HG7-MMGBSA_1-001.maegz
	ligprep_FDA_DrugBank_01_May_2025.maegz:779	249	structures.779	2025-09-01 10:57:00	2025-09-01 10:57:00																									779	/home/nagmibano/Desktop/Proposal_1/vsw_100XP_MMGBSA_4HG7	vsw_100XP_MMGBSA_4HG7-MMGBSA_1-001.maegz
	1001	250	structures.831	2025-09-01 10:57:00	2025-09-01 10:57:00																									831	/home/nagmibano/Desktop/Proposal_1/vsw_100XP_MMGBSA_4HG7	vsw_100XP_MMGBSA_4HG7-MMGBSA_1-001.maegz
	ligprep_FDA_DrugBank_01_May_2025.maegz:2538	251	structures.2538	2025-09-01 10:57:00	2025-09-01 10:57:00																									2538	/home/nagmibano/Desktop/Proposal_1/vsw_100XP_MMGBSA_4HG7	vsw_100XP_MMGBSA_4HG7-MMGBSA_1-001.maegz
	425	252	structures.293	2025-09-01 10:57:00	2025-09-01 10:57:00																									293	/home/nagmibano/Desktop/Proposal_1/vsw_100XP_MMGBSA_4HG7	vsw_100XP_MMGBSA_4HG7-MMGBSA_1-001.maegz
	ligprep_FDA_DrugBank_01_May_2025.maegz:653	253	structures.653	2025-09-01 10:57:00	2025-09-01 10:57:00																									653	/home/nagmibano/Desktop/Proposal_1/vsw_100XP_MMGBSA_4HG7	vsw_100XP_MMGBSA_4HG7-MMGBSA_1-001.maegz
	856	254	structures.696	2025-09-01 10:57:00	2025-09-01 10:57:00																									696	/home/nagmibano/Desktop/Proposal_1/vsw_100XP_MMGBSA_4HG7	vsw_100XP_MMGBSA_4HG7-MMGBSA_1-001.maegz
	341	255	structures.213	2025-09-01 10:57:00	2025-09-01 10:57:00																									213	/home/nagmibano/Desktop/Proposal_1/vsw_100XP_MMGBSA_4HG7	vsw_100XP_MMGBSA_4HG7-MMGBSA_1-001.maegz
	231	256	structures.108	2025-09-01 10:57:00	2025-09-01 10:57:00																									108	/home/nagmibano/Desktop/Proposal_1/vsw_100XP_MMGBSA_4HG7	vsw_100XP_MMGBSA_4HG7-MMGBSA_1-001.maegz
	ligprep_FDA_DrugBank_01_May_2025.maegz:1591	257	structures.1591	2025-09-01 10:57:00	2025-09-01 10:57:00																									1591	/home/nagmibano/Desktop/Proposal_1/vsw_100XP_MMGBSA_4HG7	vsw_100XP_MMGBSA_4HG7-MMGBSA_1-001.maegz
	ligprep_FDA_DrugBank_01_May_2025.maegz:2036	258	structures.2036	2025-09-01 10:57:00	2025-09-01 10:57:00																									2036	/home/nagmibano/Desktop/Proposal_1/vsw_100XP_MMGBSA_4HG7	vsw_100XP_MMGBSA_4HG7-MMGBSA_1-001.maegz
		259	structures.1065	2025-09-01 10:57:00	2025-09-01 10:57:00																									1065	/home/nagmibano/Desktop/Proposal_1/vsw_100XP_MMGBSA_4HG7	vsw_100XP_MMGBSA_4HG7-MMGBSA_1-001.maegz
	768	260	structures.615	2025-09-01 10:57:00	2025-09-01 10:57:00																									615	/home/nagmibano/Desktop/Proposal_1/vsw_100XP_MMGBSA_4HG7	vsw_100XP_MMGBSA_4HG7-MMGBSA_1-001.maegz
	1029	261	structures.858	2025-09-01 10:57:00	2025-09-01 10:57:00																									858	/home/nagmibano/Desktop/Proposal_1/vsw_100XP_MMGBSA_4HG7	vsw_100XP_MMGBSA_4HG7-MMGBSA_1-001.maegz
	808	262	structures.651	2025-09-01 10:57:00	2025-09-01 10:57:00																									651	/home/nagmibano/Desktop/Proposal_1/vsw_100XP_MMGBSA_4HG7	vsw_100XP_MMGBSA_4HG7-MMGBSA_1-001.maegz
	ligprep_FDA_DrugBank_01_May_2025.maegz:1996	263	structures.1996	2025-09-01 10:57:00	2025-09-01 10:57:00																									1996	/home/nagmibano/Desktop/Proposal_1/vsw_100XP_MMGBSA_4HG7	vsw_100XP_MMGBSA_4HG7-MMGBSA_1-001.maegz
	949	264	structures.782	2025-09-01 10:57:00	2025-09-01 10:57:00																									782	/home/nagmibano/Desktop/Proposal_1/vsw_100XP_MMGBSA_4HG7	vsw_100XP_MMGBSA_4HG7-MMGBSA_1-001.maegz
	1113	265	structures.932	2025-09-01 10:57:00	2025-09-01 10:57:00																									932	/home/nagmibano/Desktop/Proposal_1/vsw_100XP_MMGBSA_4HG7	vsw_100XP_MMGBSA_4HG7-MMGBSA_1-001.maegz
	ligprep_FDA_DrugBank_01_May_2025.maegz:653	266	structures.653	2025-09-01 10:57:00	2025-09-01 10:57:00																									653	/home/nagmibano/Desktop/Proposal_1/vsw_100XP_MMGBSA_4HG7	vsw_100XP_MMGBSA_4HG7-MMGBSA_1-001.maegz
	1600	267	structures.1193	2025-09-01 10:57:00	2025-09-01 10:57:00																									1193	/home/nagmibano/Desktop/Proposal_1/vsw_100XP_MMGBSA_4HG7	vsw_100XP_MMGBSA_4HG7-MMGBSA_1-001.maegz
	465	268	structures.330	2025-09-01 10:57:00	2025-09-01 10:57:00																									330	/home/nagmibano/Desktop/Proposal_1/vsw_100XP_MMGBSA_4HG7	vsw_100XP_MMGBSA_4HG7-MMGBSA_1-001.maegz
	ligprep_FDA_DrugBank_01_May_2025.maegz:2392	269	structures.2392	2025-09-01 10:57:00	2025-09-01 10:57:00																									2392	/home/nagmibano/Desktop/Proposal_1/vsw_100XP_MMGBSA_4HG7	vsw_100XP_MMGBSA_4HG7-MMGBSA_1-001.maegz
	3162	270	structures.237	2025-09-01 10:57:00	2025-09-01 10:57:00																									237	/home/nagmibano/Desktop/Proposal_1/vsw_100XP_MMGBSA_4HG7	vsw_100XP_MMGBSA_4HG7-MMGBSA_1-001.maegz
	ligprep_FDA_DrugBank_01_May_2025.maegz:1107	271	structures.1107	2025-09-01 10:57:00	2025-09-01 10:57:00																									1107	/home/nagmibano/Desktop/Proposal_1/vsw_100XP_MMGBSA_4HG7	vsw_100XP_MMGBSA_4HG7-MMGBSA_1-001.maegz
	1224	272	structures.1040	2025-09-01 10:57:00	2025-09-01 10:57:00																									1040	/home/nagmibano/Desktop/Proposal_1/vsw_100XP_MMGBSA_4HG7	vsw_100XP_MMGBSA_4HG7-MMGBSA_1-001.maegz
	276	273	structures.151	2025-09-01 10:57:00	2025-09-01 10:57:00																									151	/home/nagmibano/Desktop/Proposal_1/vsw_100XP_MMGBSA_4HG7	vsw_100XP_MMGBSA_4HG7-MMGBSA_1-001.maegz
	ligprep_FDA_DrugBank_01_May_2025.maegz:1213	274	structures.1213	2025-09-01 10:57:00	2025-09-01 10:57:00																									1213	/home/nagmibano/Desktop/Proposal_1/vsw_100XP_MMGBSA_4HG7	vsw_100XP_MMGBSA_4HG7-MMGBSA_1-001.maegz
	1009	275	structures.839	2025-09-01 10:57:00	2025-09-01 10:57:00																									839	/home/nagmibano/Desktop/Proposal_1/vsw_100XP_MMGBSA_4HG7	vsw_100XP_MMGBSA_4HG7-MMGBSA_1-001.maegz
	ligprep_FDA_DrugBank_01_May_2025.maegz:2110	276	structures.2110	2025-09-01 10:57:00	2025-09-01 10:57:00																									2110	/home/nagmibano/Desktop/Proposal_1/vsw_100XP_MMGBSA_4HG7	vsw_100XP_MMGBSA_4HG7-MMGBSA_1-001.maegz
	ligprep_FDA_DrugBank_01_May_2025.maegz:2310	277	structures.2310	2025-09-01 10:57:00	2025-09-01 10:57:00																									2310	/home/nagmibano/Desktop/Proposal_1/vsw_100XP_MMGBSA_4HG7	vsw_100XP_MMGBSA_4HG7-MMGBSA_1-001.maegz
	ligprep_FDA_DrugBank_01_May_2025.maegz:2327	278	structures.2327	2025-09-01 10:57:00	2025-09-01 10:57:00																									2327	/home/nagmibano/Desktop/Proposal_1/vsw_100XP_MMGBSA_4HG7	vsw_100XP_MMGBSA_4HG7-MMGBSA_1-001.maegz
	ligprep_FDA_DrugBank_01_May_2025.maegz:1010	279	structures.1010	2025-09-01 10:57:00	2025-09-01 10:57:00																									1010	/home/nagmibano/Desktop/Proposal_1/vsw_100XP_MMGBSA_4HG7	vsw_100XP_MMGBSA_4HG7-MMGBSA_1-001.maegz
	ligprep_FDA_DrugBank_01_May_2025.maegz:2297	280	structures.2297	2025-09-01 10:57:00	2025-09-01 10:57:00																									2297	/home/nagmibano/Desktop/Proposal_1/vsw_100XP_MMGBSA_4HG7	vsw_100XP_MMGBSA_4HG7-MMGBSA_1-001.maegz
	ligprep_FDA_DrugBank_01_May_2025.maegz:1901	281	structures.1901	2025-09-01 10:57:00	2025-09-01 10:57:00																									1901	/home/nagmibano/Desktop/Proposal_1/vsw_100XP_MMGBSA_4HG7	vsw_100XP_MMGBSA_4HG7-MMGBSA_1-001.maegz
	ligprep_FDA_DrugBank_01_May_2025.maegz:1116	282	structures.1116	2025-09-01 10:57:00	2025-09-01 10:57:00																									1116	/home/nagmibano/Desktop/Proposal_1/vsw_100XP_MMGBSA_4HG7	vsw_100XP_MMGBSA_4HG7-MMGBSA_1-001.maegz
	ligprep_FDA_DrugBank_01_May_2025.maegz:2310	283	structures.2310	2025-09-01 10:57:00	2025-09-01 10:57:00																									2310	/home/nagmibano/Desktop/Proposal_1/vsw_100XP_MMGBSA_4HG7	vsw_100XP_MMGBSA_4HG7-MMGBSA_1-001.maegz
	1009	284	structures.839	2025-09-01 10:57:00	2025-09-01 10:57:00																									839	/home/nagmibano/Desktop/Proposal_1/vsw_100XP_MMGBSA_4HG7	vsw_100XP_MMGBSA_4HG7-MMGBSA_1-001.maegz
	ligprep_FDA_DrugBank_01_May_2025.maegz:699	285	structures.699	2025-09-01 10:57:00	2025-09-01 10:57:00																									699	/home/nagmibano/Desktop/Proposal_1/vsw_100XP_MMGBSA_4HG7	vsw_100XP_MMGBSA_4HG7-MMGBSA_1-001.maegz
	ligprep_FDA_DrugBank_01_May_2025.maegz:978	286	structures.978	2025-09-01 10:57:00	2025-09-01 10:57:00																									978	/home/nagmibano/Desktop/Proposal_1/vsw_100XP_MMGBSA_4HG7	vsw_100XP_MMGBSA_4HG7-MMGBSA_1-001.maegz
	ligprep_FDA_DrugBank_01_May_2025.maegz:1582	287	structures.1582	2025-09-01 10:57:00	2025-09-01 10:57:00																									1582	/home/nagmibano/Desktop/Proposal_1/vsw_100XP_MMGBSA_4HG7	vsw_100XP_MMGBSA_4HG7-MMGBSA_1-001.maegz
	582	288	structures.440	2025-09-01 10:57:00	2025-09-01 10:57:00																									440	/home/nagmibano/Desktop/Proposal_1/vsw_100XP_MMGBSA_4HG7	vsw_100XP_MMGBSA_4HG7-MMGBSA_1-001.maegz
	ligprep_FDA_DrugBank_01_May_2025.maegz:2622	289	structures.2622	2025-09-01 10:57:00	2025-09-01 10:57:00																									2622	/home/nagmibano/Desktop/Proposal_1/vsw_100XP_MMGBSA_4HG7	vsw_100XP_MMGBSA_4HG7-MMGBSA_1-001.maegz
	ligprep_FDA_DrugBank_01_May_2025.maegz:2380	290	structures.2380	2025-09-01 10:57:00	2025-09-01 10:57:00																									2380	/home/nagmibano/Desktop/Proposal_1/vsw_100XP_MMGBSA_4HG7	vsw_100XP_MMGBSA_4HG7-MMGBSA_1-001.maegz
	ligprep_FDA_DrugBank_01_May_2025.maegz:251	291	structures.251	2025-09-01 10:57:00	2025-09-01 10:57:00																									251	/home/nagmibano/Desktop/Proposal_1/vsw_100XP_MMGBSA_4HG7	vsw_100XP_MMGBSA_4HG7-MMGBSA_1-001.maegz
	ligprep_FDA_DrugBank_01_May_2025.maegz:779	292	structures.779	2025-09-01 10:57:00	2025-09-01 10:57:00																									779	/home/nagmibano/Desktop/Proposal_1/vsw_100XP_MMGBSA_4HG7	vsw_100XP_MMGBSA_4HG7-MMGBSA_1-001.maegz
	ligprep_FDA_DrugBank_01_May_2025.maegz:505	293	structures.505	2025-09-01 10:57:00	2025-09-01 10:57:00																									505	/home/nagmibano/Desktop/Proposal_1/vsw_100XP_MMGBSA_4HG7	vsw_100XP_MMGBSA_4HG7-MMGBSA_1-001.maegz
	ligprep_FDA_DrugBank_01_May_2025.maegz:1703	294	structures.1703	2025-09-01 10:57:00	2025-09-01 10:57:00																									1703	/home/nagmibano/Desktop/Proposal_1/vsw_100XP_MMGBSA_4HG7	vsw_100XP_MMGBSA_4HG7-MMGBSA_1-001.maegz
	ligprep_FDA_DrugBank_01_May_2025.maegz:1906	295	structures.1906	2025-09-01 10:57:00	2025-09-01 10:57:00																									1906	/home/nagmibano/Desktop/Proposal_1/vsw_100XP_MMGBSA_4HG7	vsw_100XP_MMGBSA_4HG7-MMGBSA_1-001.maegz
	ligprep_FDA_DrugBank_01_May_2025.maegz:414	296	structures.414	2025-09-01 10:57:00	2025-09-01 10:57:00																									414	/home/nagmibano/Desktop/Proposal_1/vsw_100XP_MMGBSA_4HG7	vsw_100XP_MMGBSA_4HG7-MMGBSA_1-001.maegz
	231	297	structures.108	2025-09-01 10:57:00	2025-09-01 10:57:00																									108	/home/nagmibano/Desktop/Proposal_1/vsw_100XP_MMGBSA_4HG7	vsw_100XP_MMGBSA_4HG7-MMGBSA_1-001.maegz
	ligprep_FDA_DrugBank_01_May_2025.maegz:1406	298	structures.1406	2025-09-01 10:57:00	2025-09-01 10:57:00																									1406	/home/nagmibano/Desktop/Proposal_1/vsw_100XP_MMGBSA_4HG7	vsw_100XP_MMGBSA_4HG7-MMGBSA_1-001.maegz
	ligprep_FDA_DrugBank_01_May_2025.maegz:2393	299	structures.2393	2025-09-01 10:57:00	2025-09-01 10:57:00																									2393	/home/nagmibano/Desktop/Proposal_1/vsw_100XP_MMGBSA_4HG7	vsw_100XP_MMGBSA_4HG7-MMGBSA_1-001.maegz
	ligprep_FDA_DrugBank_01_May_2025.maegz:168	300	structures.168	2025-09-01 10:57:00	2025-09-01 10:57:00																									168	/home/nagmibano/Desktop/Proposal_1/vsw_100XP_MMGBSA_4HG7	vsw_100XP_MMGBSA_4HG7-MMGBSA_1-001.maegz
	1024	301	structures.854	2025-09-01 10:57:00	2025-09-01 10:57:00																									854	/home/nagmibano/Desktop/Proposal_1/vsw_100XP_MMGBSA_4HG7	vsw_100XP_MMGBSA_4HG7-MMGBSA_1-001.maegz
	ligprep_FDA_DrugBank_01_May_2025.maegz:2068	302	structures.2068	2025-09-01 10:57:00	2025-09-01 10:57:00																									2068	/home/nagmibano/Desktop/Proposal_1/vsw_100XP_MMGBSA_4HG7	vsw_100XP_MMGBSA_4HG7-MMGBSA_1-001.maegz
	ligprep_FDA_DrugBank_01_May_2025.maegz:1232	303	structures.1232	2025-09-01 10:57:00	2025-09-01 10:57:00																									1232	/home/nagmibano/Desktop/Proposal_1/vsw_100XP_MMGBSA_4HG7	vsw_100XP_MMGBSA_4HG7-MMGBSA_1-001.maegz
	ligprep_FDA_DrugBank_01_May_2025.maegz:2519	304	structures.2519	2025-09-01 10:57:00	2025-09-01 10:57:00																									2519	/home/nagmibano/Desktop/Proposal_1/vsw_100XP_MMGBSA_4HG7	vsw_100XP_MMGBSA_4HG7-MMGBSA_1-001.maegz
	291	305	structures.165	2025-09-01 10:57:00	2025-09-01 10:57:00																									165	/home/nagmibano/Desktop/Proposal_1/vsw_100XP_MMGBSA_4HG7	vsw_100XP_MMGBSA_4HG7-MMGBSA_1-001.maegz
	ligprep_FDA_DrugBank_01_May_2025.maegz:1611	306	structures.1611	2025-09-01 10:57:00	2025-09-01 10:57:00																									1611	/home/nagmibano/Desktop/Proposal_1/vsw_100XP_MMGBSA_4HG7	vsw_100XP_MMGBSA_4HG7-MMGBSA_1-001.maegz
	ligprep_FDA_DrugBank_01_May_2025.maegz:1325	307	structures.1325	2025-09-01 10:57:00	2025-09-01 10:57:00																									1325	/home/nagmibano/Desktop/Proposal_1/vsw_100XP_MMGBSA_4HG7	vsw_100XP_MMGBSA_4HG7-MMGBSA_1-001.maegz
	ligprep_FDA_DrugBank_01_May_2025.maegz:901	308	structures.901	2025-09-01 10:57:00	2025-09-01 10:57:00																									901	/home/nagmibano/Desktop/Proposal_1/vsw_100XP_MMGBSA_4HG7	vsw_100XP_MMGBSA_4HG7-MMGBSA_1-001.maegz
	573	309	structures.431	2025-09-01 10:57:00	2025-09-01 10:57:00																									431	/home/nagmibano/Desktop/Proposal_1/vsw_100XP_MMGBSA_4HG7	vsw_100XP_MMGBSA_4HG7-MMGBSA_1-001.maegz
	472	310	structures.336	2025-09-01 10:57:00	2025-09-01 10:57:00																									336	/home/nagmibano/Desktop/Proposal_1/vsw_100XP_MMGBSA_4HG7	vsw_100XP_MMGBSA_4HG7-MMGBSA_1-001.maegz
	ligprep_FDA_DrugBank_01_May_2025.maegz:2242	311	structures.2242	2025-09-01 10:57:00	2025-09-01 10:57:00																									2242	/home/nagmibano/Desktop/Proposal_1/vsw_100XP_MMGBSA_4HG7	vsw_100XP_MMGBSA_4HG7-MMGBSA_1-001.maegz
	ligprep_FDA_DrugBank_01_May_2025.maegz:901	312	structures.901	2025-09-01 10:57:00	2025-09-01 10:57:00																									901	/home/nagmibano/Desktop/Proposal_1/vsw_100XP_MMGBSA_4HG7	vsw_100XP_MMGBSA_4HG7-MMGBSA_1-001.maegz
	ligprep_FDA_DrugBank_01_May_2025.maegz:1325	313	structures.1325	2025-09-01 10:57:00	2025-09-01 10:57:00																									1325	/home/nagmibano/Desktop/Proposal_1/vsw_100XP_MMGBSA_4HG7	vsw_100XP_MMGBSA_4HG7-MMGBSA_1-001.maegz
	ligprep_FDA_DrugBank_01_May_2025.maegz:420	314	structures.420	2025-09-01 10:57:00	2025-09-01 10:57:00																									420	/home/nagmibano/Desktop/Proposal_1/vsw_100XP_MMGBSA_4HG7	vsw_100XP_MMGBSA_4HG7-MMGBSA_1-001.maegz
	ligprep_FDA_DrugBank_01_May_2025.maegz:1583	315	structures.1583	2025-09-01 10:57:00	2025-09-01 10:57:00																									1583	/home/nagmibano/Desktop/Proposal_1/vsw_100XP_MMGBSA_4HG7	vsw_100XP_MMGBSA_4HG7-MMGBSA_1-001.maegz
	ligprep_FDA_DrugBank_01_May_2025.maegz:1116	316	structures.1116	2025-09-01 10:57:00	2025-09-01 10:57:00																									1116	/home/nagmibano/Desktop/Proposal_1/vsw_100XP_MMGBSA_4HG7	vsw_100XP_MMGBSA_4HG7-MMGBSA_1-001.maegz
	ligprep_FDA_DrugBank_01_May_2025.maegz:2184	317	structures.2184	2025-09-01 10:57:00	2025-09-01 10:57:00																									2184	/home/nagmibano/Desktop/Proposal_1/vsw_100XP_MMGBSA_4HG7	vsw_100XP_MMGBSA_4HG7-MMGBSA_1-001.maegz
	ligprep_FDA_DrugBank_01_May_2025.maegz:2503	318	structures.2503	2025-09-01 10:57:00	2025-09-01 10:57:00																									2503	/home/nagmibano/Desktop/Proposal_1/vsw_100XP_MMGBSA_4HG7	vsw_100XP_MMGBSA_4HG7-MMGBSA_1-001.maegz
	ligprep_FDA_DrugBank_01_May_2025.maegz:1228	319	structures.1228	2025-09-01 10:57:00	2025-09-01 10:57:00																									1228	/home/nagmibano/Desktop/Proposal_1/vsw_100XP_MMGBSA_4HG7	vsw_100XP_MMGBSA_4HG7-MMGBSA_1-001.maegz
	ligprep_FDA_DrugBank_01_May_2025.maegz:567	320	structures.567	2025-09-01 10:57:00	2025-09-01 10:57:00																									567	/home/nagmibano/Desktop/Proposal_1/vsw_100XP_MMGBSA_4HG7	vsw_100XP_MMGBSA_4HG7-MMGBSA_1-001.maegz
	ligprep_FDA_DrugBank_01_May_2025.maegz:1575	321	structures.1575	2025-09-01 10:57:00	2025-09-01 10:57:00																									1575	/home/nagmibano/Desktop/Proposal_1/vsw_100XP_MMGBSA_4HG7	vsw_100XP_MMGBSA_4HG7-MMGBSA_1-001.maegz
	ligprep_FDA_DrugBank_01_May_2025.maegz:2546	322	structures.2546	2025-09-01 10:57:00	2025-09-01 10:57:00																									2546	/home/nagmibano/Desktop/Proposal_1/vsw_100XP_MMGBSA_4HG7	vsw_100XP_MMGBSA_4HG7-MMGBSA_1-001.maegz
	1146	323	structures.964	2025-09-01 10:57:00	2025-09-01 10:57:00																									964	/home/nagmibano/Desktop/Proposal_1/vsw_100XP_MMGBSA_4HG7	vsw_100XP_MMGBSA_4HG7-MMGBSA_1-001.maegz
	ligprep_FDA_DrugBank_01_May_2025.maegz:1585	324	structures.1585	2025-09-01 10:57:00	2025-09-01 10:57:00																									1585	/home/nagmibano/Desktop/Proposal_1/vsw_100XP_MMGBSA_4HG7	vsw_100XP_MMGBSA_4HG7-MMGBSA_1-001.maegz
	1324	325	structures.1100	2025-09-01 10:57:00	2025-09-01 10:57:00																									1100	/home/nagmibano/Desktop/Proposal_1/vsw_100XP_MMGBSA_4HG7	vsw_100XP_MMGBSA_4HG7-MMGBSA_1-001.maegz
	ligprep_FDA_DrugBank_01_May_2025.maegz:2374	326	structures.2374	2025-09-01 10:57:00	2025-09-01 10:57:00																									2374	/home/nagmibano/Desktop/Proposal_1/vsw_100XP_MMGBSA_4HG7	vsw_100XP_MMGBSA_4HG7-MMGBSA_1-001.maegz
	ligprep_FDA_DrugBank_01_May_2025.maegz:2186	327	structures.2186	2025-09-01 10:57:00	2025-09-01 10:57:00																									2186	/home/nagmibano/Desktop/Proposal_1/vsw_100XP_MMGBSA_4HG7	vsw_100XP_MMGBSA_4HG7-MMGBSA_1-001.maegz
	ligprep_FDA_DrugBank_01_May_2025.maegz:2577	328	structures.2577	2025-09-01 10:57:00	2025-09-01 10:57:00																									2577	/home/nagmibano/Desktop/Proposal_1/vsw_100XP_MMGBSA_4HG7	vsw_100XP_MMGBSA_4HG7-MMGBSA_1-001.maegz
	1105	329	structures.925	2025-09-01 10:57:00	2025-09-01 10:57:00																									925	/home/nagmibano/Desktop/Proposal_1/vsw_100XP_MMGBSA_4HG7	vsw_100XP_MMGBSA_4HG7-MMGBSA_1-001.maegz
	ligprep_FDA_DrugBank_01_May_2025.maegz:1821	330	structures.1821	2025-09-01 10:57:00	2025-09-01 10:57:00																									1821	/home/nagmibano/Desktop/Proposal_1/vsw_100XP_MMGBSA_4HG7	vsw_100XP_MMGBSA_4HG7-MMGBSA_1-001.maegz
	ligprep_FDA_DrugBank_01_May_2025.maegz:505	331	structures.505	2025-09-01 10:57:00	2025-09-01 10:57:00																									505	/home/nagmibano/Desktop/Proposal_1/vsw_100XP_MMGBSA_4HG7	vsw_100XP_MMGBSA_4HG7-MMGBSA_1-001.maegz
	1544	332	structures.1167	2025-09-01 10:57:00	2025-09-01 10:57:00																									1167	/home/nagmibano/Desktop/Proposal_1/vsw_100XP_MMGBSA_4HG7	vsw_100XP_MMGBSA_4HG7-MMGBSA_1-001.maegz
	1608	333	structures.1201	2025-09-01 10:57:00	2025-09-01 10:57:00																									1201	/home/nagmibano/Desktop/Proposal_1/vsw_100XP_MMGBSA_4HG7	vsw_100XP_MMGBSA_4HG7-MMGBSA_1-001.maegz
	ligprep_FDA_DrugBank_01_May_2025.maegz:1628	334	structures.1628	2025-09-01 10:57:00	2025-09-01 10:57:00																									1628	/home/nagmibano/Desktop/Proposal_1/vsw_100XP_MMGBSA_4HG7	vsw_100XP_MMGBSA_4HG7-MMGBSA_1-001.maegz
	ligprep_FDA_DrugBank_01_May_2025.maegz:1662	335	structures.1662	2025-09-01 10:57:00	2025-09-01 10:57:00																									1662	/home/nagmibano/Desktop/Proposal_1/vsw_100XP_MMGBSA_4HG7	vsw_100XP_MMGBSA_4HG7-MMGBSA_1-001.maegz
	ligprep_FDA_DrugBank_01_May_2025.maegz:766	336	structures.766	2025-09-01 10:57:00	2025-09-01 10:57:00																									766	/home/nagmibano/Desktop/Proposal_1/vsw_100XP_MMGBSA_4HG7	vsw_100XP_MMGBSA_4HG7-MMGBSA_1-001.maegz
	843	337	structures.683	2025-09-01 10:57:00	2025-09-01 10:57:00																									683	/home/nagmibano/Desktop/Proposal_1/vsw_100XP_MMGBSA_4HG7	vsw_100XP_MMGBSA_4HG7-MMGBSA_1-001.maegz
	1247	338	structures.1062	2025-09-01 10:57:00	2025-09-01 10:57:00																									1062	/home/nagmibano/Desktop/Proposal_1/vsw_100XP_MMGBSA_4HG7	vsw_100XP_MMGBSA_4HG7-MMGBSA_1-001.maegz
	1392	339	structures.1134	2025-09-01 10:57:00	2025-09-01 10:57:00																									1134	/home/nagmibano/Desktop/Proposal_1/vsw_100XP_MMGBSA_4HG7	vsw_100XP_MMGBSA_4HG7-MMGBSA_1-001.maegz
		340	structures.1592	2025-09-01 10:57:00	2025-09-01 10:57:00																									1592	/home/nagmibano/Desktop/Proposal_1/vsw_100XP_MMGBSA_4HG7	vsw_100XP_MMGBSA_4HG7-MMGBSA_1-001.maegz
	ligprep_FDA_DrugBank_01_May_2025.maegz:2592	341	structures.2592	2025-09-01 10:57:00	2025-09-01 10:57:00																									2592	/home/nagmibano/Desktop/Proposal_1/vsw_100XP_MMGBSA_4HG7	vsw_100XP_MMGBSA_4HG7-MMGBSA_1-001.maegz
	ligprep_FDA_DrugBank_01_May_2025.maegz:1500	342	structures.1500	2025-09-01 10:57:00	2025-09-01 10:57:00																									1500	/home/nagmibano/Desktop/Proposal_1/vsw_100XP_MMGBSA_4HG7	vsw_100XP_MMGBSA_4HG7-MMGBSA_1-001.maegz
	ligprep_FDA_DrugBank_01_May_2025.maegz:1527	343	structures.1527	2025-09-01 10:57:00	2025-09-01 10:57:00																									1527	/home/nagmibano/Desktop/Proposal_1/vsw_100XP_MMGBSA_4HG7	vsw_100XP_MMGBSA_4HG7-MMGBSA_1-001.maegz
	ligprep_FDA_DrugBank_01_May_2025.maegz:1319	344	structures.1319	2025-09-01 10:57:00	2025-09-01 10:57:00																									1319	/home/nagmibano/Desktop/Proposal_1/vsw_100XP_MMGBSA_4HG7	vsw_100XP_MMGBSA_4HG7-MMGBSA_1-001.maegz
	ligprep_FDA_DrugBank_01_May_2025.maegz:2222	345	structures.2222	2025-09-01 10:57:00	2025-09-01 10:57:00																									2222	/home/nagmibano/Desktop/Proposal_1/vsw_100XP_MMGBSA_4HG7	vsw_100XP_MMGBSA_4HG7-MMGBSA_1-001.maegz
	ligprep_FDA_DrugBank_01_May_2025.maegz:462	346	structures.462	2025-09-01 10:57:00	2025-09-01 10:57:00																									462	/home/nagmibano/Desktop/Proposal_1/vsw_100XP_MMGBSA_4HG7	vsw_100XP_MMGBSA_4HG7-MMGBSA_1-001.maegz
	Thymol	347	structures.1235	2025-09-01 10:57:00	2025-09-01 10:57:00																									1235	/home/nagmibano/Desktop/Proposal_1/vsw_100XP_MMGBSA_4HG7	vsw_100XP_MMGBSA_4HG7-MMGBSA_1-001.maegz
	1146	348	structures.964	2025-09-01 10:57:00	2025-09-01 10:57:00																									964	/home/nagmibano/Desktop/Proposal_1/vsw_100XP_MMGBSA_4HG7	vsw_100XP_MMGBSA_4HG7-MMGBSA_1-001.maegz
	979	349	structures.810	2025-09-01 10:57:00	2025-09-01 10:57:00																									810	/home/nagmibano/Desktop/Proposal_1/vsw_100XP_MMGBSA_4HG7	vsw_100XP_MMGBSA_4HG7-MMGBSA_1-001.maegz
	1621	350	structures.1211	2025-09-01 10:57:00	2025-09-01 10:57:00																									1211	/home/nagmibano/Desktop/Proposal_1/vsw_100XP_MMGBSA_4HG7	vsw_100XP_MMGBSA_4HG7-MMGBSA_1-001.maegz
	ligprep_FDA_DrugBank_01_May_2025.maegz:1332	351	structures.1332	2025-09-01 10:57:00	2025-09-01 10:57:00																									1332	/home/nagmibano/Desktop/Proposal_1/vsw_100XP_MMGBSA_4HG7	vsw_100XP_MMGBSA_4HG7-MMGBSA_1-001.maegz
	ligprep_FDA_DrugBank_01_May_2025.maegz:1442	352	structures.1442	2025-09-01 10:57:00	2025-09-01 10:57:00																									1442	/home/nagmibano/Desktop/Proposal_1/vsw_100XP_MMGBSA_4HG7	vsw_100XP_MMGBSA_4HG7-MMGBSA_1-001.maegz
	801	353	structures.645	2025-09-01 10:57:00	2025-09-01 10:57:00																									645	/home/nagmibano/Desktop/Proposal_1/vsw_100XP_MMGBSA_4HG7	vsw_100XP_MMGBSA_4HG7-MMGBSA_1-001.maegz
	903	354	structures.738	2025-09-01 10:57:00	2025-09-01 10:57:00																									738	/home/nagmibano/Desktop/Proposal_1/vsw_100XP_MMGBSA_4HG7	vsw_100XP_MMGBSA_4HG7-MMGBSA_1-001.maegz
	561	355	structures.419	2025-09-01 10:57:00	2025-09-01 10:57:00																									419	/home/nagmibano/Desktop/Proposal_1/vsw_100XP_MMGBSA_4HG7	vsw_100XP_MMGBSA_4HG7-MMGBSA_1-001.maegz
	ligprep_FDA_DrugBank_01_May_2025.maegz:2326	356	structures.2326	2025-09-01 10:57:00	2025-09-01 10:57:00																									2326	/home/nagmibano/Desktop/Proposal_1/vsw_100XP_MMGBSA_4HG7	vsw_100XP_MMGBSA_4HG7-MMGBSA_1-001.maegz
	ligprep_FDA_DrugBank_01_May_2025.maegz:171	357	structures.171	2025-09-01 10:57:00	2025-09-01 10:57:00																									171	/home/nagmibano/Desktop/Proposal_1/vsw_100XP_MMGBSA_4HG7	vsw_100XP_MMGBSA_4HG7-MMGBSA_1-001.maegz
	ligprep_FDA_DrugBank_01_May_2025.maegz:2122	358	structures.2122	2025-09-01 10:57:00	2025-09-01 10:57:00																									2122	/home/nagmibano/Desktop/Proposal_1/vsw_100XP_MMGBSA_4HG7	vsw_100XP_MMGBSA_4HG7-MMGBSA_1-001.maegz
	ligprep_FDA_DrugBank_01_May_2025.maegz:2173	359	structures.2173	2025-09-01 10:57:00	2025-09-01 10:57:00																									2173	/home/nagmibano/Desktop/Proposal_1/vsw_100XP_MMGBSA_4HG7	vsw_100XP_MMGBSA_4HG7-MMGBSA_1-001.maegz
	598	360	structures.455	2025-09-01 10:57:00	2025-09-01 10:57:00																									455	/home/nagmibano/Desktop/Proposal_1/vsw_100XP_MMGBSA_4HG7	vsw_100XP_MMGBSA_4HG7-MMGBSA_1-001.maegz
	ligprep_FDA_DrugBank_01_May_2025.maegz:2380	361	structures.2380	2025-09-01 10:57:00	2025-09-01 10:57:00																									2380	/home/nagmibano/Desktop/Proposal_1/vsw_100XP_MMGBSA_4HG7	vsw_100XP_MMGBSA_4HG7-MMGBSA_1-001.maegz
	344	362	structures.216	2025-09-01 10:57:00	2025-09-01 10:57:00																									216	/home/nagmibano/Desktop/Proposal_1/vsw_100XP_MMGBSA_4HG7	vsw_100XP_MMGBSA_4HG7-MMGBSA_1-001.maegz
	1501	363	structures.1166	2025-09-01 10:57:00	2025-09-01 10:57:00																									1166	/home/nagmibano/Desktop/Proposal_1/vsw_100XP_MMGBSA_4HG7	vsw_100XP_MMGBSA_4HG7-MMGBSA_1-001.maegz
	1173	364	structures.990	2025-09-01 10:57:00	2025-09-01 10:57:00																									990	/home/nagmibano/Desktop/Proposal_1/vsw_100XP_MMGBSA_4HG7	vsw_100XP_MMGBSA_4HG7-MMGBSA_1-001.maegz
	ligprep_FDA_DrugBank_01_May_2025.maegz:791	365	structures.791	2025-09-01 10:57:00	2025-09-01 10:57:00																									791	/home/nagmibano/Desktop/Proposal_1/vsw_100XP_MMGBSA_4HG7	vsw_100XP_MMGBSA_4HG7-MMGBSA_1-001.maegz
	358	366	structures.230	2025-09-01 10:57:00	2025-09-01 10:57:00																									230	/home/nagmibano/Desktop/Proposal_1/vsw_100XP_MMGBSA_4HG7	vsw_100XP_MMGBSA_4HG7-MMGBSA_1-001.maegz
	ligprep_FDA_DrugBank_01_May_2025.maegz:2303	367	structures.2303	2025-09-01 10:57:00	2025-09-01 10:57:00																									2303	/home/nagmibano/Desktop/Proposal_1/vsw_100XP_MMGBSA_4HG7	vsw_100XP_MMGBSA_4HG7-MMGBSA_1-001.maegz
	655	368	structures.508	2025-09-01 10:57:00	2025-09-01 10:57:00																									508	/home/nagmibano/Desktop/Proposal_1/vsw_100XP_MMGBSA_4HG7	vsw_100XP_MMGBSA_4HG7-MMGBSA_1-001.maegz
	1237	369	structures.1052	2025-09-01 10:57:00	2025-09-01 10:57:00																									1052	/home/nagmibano/Desktop/Proposal_1/vsw_100XP_MMGBSA_4HG7	vsw_100XP_MMGBSA_4HG7-MMGBSA_1-001.maegz
	ligprep_FDA_DrugBank_01_May_2025.maegz:1639	370	structures.1639	2025-09-01 10:57:00	2025-09-01 10:57:00																									1639	/home/nagmibano/Desktop/Proposal_1/vsw_100XP_MMGBSA_4HG7	vsw_100XP_MMGBSA_4HG7-MMGBSA_1-001.maegz
	ligprep_FDA_DrugBank_01_May_2025.maegz:2346	371	structures.2346	2025-09-01 10:57:00	2025-09-01 10:57:00																									2346	/home/nagmibano/Desktop/Proposal_1/vsw_100XP_MMGBSA_4HG7	vsw_100XP_MMGBSA_4HG7-MMGBSA_1-001.maegz
	ligprep_FDA_DrugBank_01_May_2025.maegz:1703	372	structures.1703	2025-09-01 10:57:00	2025-09-01 10:57:00																									1703	/home/nagmibano/Desktop/Proposal_1/vsw_100XP_MMGBSA_4HG7	vsw_100XP_MMGBSA_4HG7-MMGBSA_1-001.maegz
	1075	373	structures.897	2025-09-01 10:57:00	2025-09-01 10:57:00																									897	/home/nagmibano/Desktop/Proposal_1/vsw_100XP_MMGBSA_4HG7	vsw_100XP_MMGBSA_4HG7-MMGBSA_1-001.maegz
	804	374	structures.647	2025-09-01 10:57:00	2025-09-01 10:57:00																									647	/home/nagmibano/Desktop/Proposal_1/vsw_100XP_MMGBSA_4HG7	vsw_100XP_MMGBSA_4HG7-MMGBSA_1-001.maegz
	ligprep_FDA_DrugBank_01_May_2025.maegz:623	375	structures.623	2025-09-01 10:57:00	2025-09-01 10:57:00																									623	/home/nagmibano/Desktop/Proposal_1/vsw_100XP_MMGBSA_4HG7	vsw_100XP_MMGBSA_4HG7-MMGBSA_1-001.maegz
	ligprep_FDA_DrugBank_01_May_2025.maegz:2527	376	structures.2527	2025-09-01 10:57:00	2025-09-01 10:57:00																									2527	/home/nagmibano/Desktop/Proposal_1/vsw_100XP_MMGBSA_4HG7	vsw_100XP_MMGBSA_4HG7-MMGBSA_1-001.maegz
	ligprep_FDA_DrugBank_01_May_2025.maegz:1043	377	structures.1043	2025-09-01 10:57:00	2025-09-01 10:57:00																									1043	/home/nagmibano/Desktop/Proposal_1/vsw_100XP_MMGBSA_4HG7	vsw_100XP_MMGBSA_4HG7-MMGBSA_1-001.maegz
	ligprep_FDA_DrugBank_01_May_2025.maegz:2310	378	structures.2310	2025-09-01 10:57:00	2025-09-01 10:57:00																									2310	/home/nagmibano/Desktop/Proposal_1/vsw_100XP_MMGBSA_4HG7	vsw_100XP_MMGBSA_4HG7-MMGBSA_1-001.maegz
	ligprep_FDA_DrugBank_01_May_2025.maegz:1530	379	structures.1530	2025-09-01 10:57:00	2025-09-01 10:57:00																									1530	/home/nagmibano/Desktop/Proposal_1/vsw_100XP_MMGBSA_4HG7	vsw_100XP_MMGBSA_4HG7-MMGBSA_1-001.maegz
	ligprep_FDA_DrugBank_01_May_2025.maegz:1325	380	structures.1325	2025-09-01 10:57:00	2025-09-01 10:57:00																									1325	/home/nagmibano/Desktop/Proposal_1/vsw_100XP_MMGBSA_4HG7	vsw_100XP_MMGBSA_4HG7-MMGBSA_1-001.maegz
	ligprep_FDA_DrugBank_01_May_2025.maegz:2042	381	structures.2042	2025-09-01 10:57:00	2025-09-01 10:57:00																									2042	/home/nagmibano/Desktop/Proposal_1/vsw_100XP_MMGBSA_4HG7	vsw_100XP_MMGBSA_4HG7-MMGBSA_1-001.maegz
	ligprep_FDA_DrugBank_01_May_2025.maegz:2282	382	structures.2282	2025-09-01 10:57:00	2025-09-01 10:57:00																									2282	/home/nagmibano/Desktop/Proposal_1/vsw_100XP_MMGBSA_4HG7	vsw_100XP_MMGBSA_4HG7-MMGBSA_1-001.maegz
	ligprep_FDA_DrugBank_01_May_2025.maegz:1987	383	structures.1987	2025-09-01 10:57:00	2025-09-01 10:57:00																									1987	/home/nagmibano/Desktop/Proposal_1/vsw_100XP_MMGBSA_4HG7	vsw_100XP_MMGBSA_4HG7-MMGBSA_1-001.maegz
	ligprep_FDA_DrugBank_01_May_2025.maegz:2637	384	structures.2637	2025-09-01 10:57:00	2025-09-01 10:57:00																									2637	/home/nagmibano/Desktop/Proposal_1/vsw_100XP_MMGBSA_4HG7	vsw_100XP_MMGBSA_4HG7-MMGBSA_1-001.maegz
	11979494	385	structures.1689	2025-09-01 10:57:00	2025-09-01 10:57:00																									1689	/home/nagmibano/Desktop/Proposal_1/vsw_100XP_MMGBSA_4HG7	vsw_100XP_MMGBSA_4HG7-MMGBSA_1-001.maegz
	ligprep_FDA_DrugBank_01_May_2025.maegz:1451	386	structures.1451	2025-09-01 10:57:00	2025-09-01 10:57:00																									1451	/home/nagmibano/Desktop/Proposal_1/vsw_100XP_MMGBSA_4HG7	vsw_100XP_MMGBSA_4HG7-MMGBSA_1-001.maegz
	ligprep_FDA_DrugBank_01_May_2025.maegz:121	387	structures.121	2025-09-01 10:57:00	2025-09-01 10:57:00																									121	/home/nagmibano/Desktop/Proposal_1/vsw_100XP_MMGBSA_4HG7	vsw_100XP_MMGBSA_4HG7-MMGBSA_1-001.maegz
	1074	388	structures.896	2025-09-01 10:57:00	2025-09-01 10:57:00																									896	/home/nagmibano/Desktop/Proposal_1/vsw_100XP_MMGBSA_4HG7	vsw_100XP_MMGBSA_4HG7-MMGBSA_1-001.maegz
	ligprep_FDA_DrugBank_01_May_2025.maegz:2333	389	structures.2333	2025-09-01 10:57:00	2025-09-01 10:57:00																									2333	/home/nagmibano/Desktop/Proposal_1/vsw_100XP_MMGBSA_4HG7	vsw_100XP_MMGBSA_4HG7-MMGBSA_1-001.maegz
		390	structures.1554	2025-09-01 10:57:00	2025-09-01 10:57:00																									1554	/home/nagmibano/Desktop/Proposal_1/vsw_100XP_MMGBSA_4HG7	vsw_100XP_MMGBSA_4HG7-MMGBSA_1-001.maegz
	ligprep_FDA_DrugBank_01_May_2025.maegz:1961	391	structures.1961	2025-09-01 10:57:00	2025-09-01 10:57:00																									1961	/home/nagmibano/Desktop/Proposal_1/vsw_100XP_MMGBSA_4HG7	vsw_100XP_MMGBSA_4HG7-MMGBSA_1-001.maegz
	ligprep_FDA_DrugBank_01_May_2025.maegz:1500	392	structures.1500	2025-09-01 10:57:00	2025-09-01 10:57:00																									1500	/home/nagmibano/Desktop/Proposal_1/vsw_100XP_MMGBSA_4HG7	vsw_100XP_MMGBSA_4HG7-MMGBSA_1-001.maegz
	ligprep_FDA_DrugBank_01_May_2025.maegz:1049	393	structures.1049	2025-09-01 10:57:00	2025-09-01 10:57:00																									1049	/home/nagmibano/Desktop/Proposal_1/vsw_100XP_MMGBSA_4HG7	vsw_100XP_MMGBSA_4HG7-MMGBSA_1-001.maegz
	744	394	structures.593	2025-09-01 10:57:00	2025-09-01 10:57:00																									593	/home/nagmibano/Desktop/Proposal_1/vsw_100XP_MMGBSA_4HG7	vsw_100XP_MMGBSA_4HG7-MMGBSA_1-001.maegz
	ligprep_FDA_DrugBank_01_May_2025.maegz:98	395	structures.98	2025-09-01 10:57:00	2025-09-01 10:57:00																									98	/home/nagmibano/Desktop/Proposal_1/vsw_100XP_MMGBSA_4HG7	vsw_100XP_MMGBSA_4HG7-MMGBSA_1-001.maegz
	ligprep_FDA_DrugBank_01_May_2025.maegz:999	396	structures.999	2025-09-01 10:57:00	2025-09-01 10:57:00																									999	/home/nagmibano/Desktop/Proposal_1/vsw_100XP_MMGBSA_4HG7	vsw_100XP_MMGBSA_4HG7-MMGBSA_1-001.maegz
	1179	397	structures.996	2025-09-01 10:57:00	2025-09-01 10:57:00																									996	/home/nagmibano/Desktop/Proposal_1/vsw_100XP_MMGBSA_4HG7	vsw_100XP_MMGBSA_4HG7-MMGBSA_1-001.maegz
	4838	398	structures.1313	2025-09-01 10:57:00	2025-09-01 10:57:00																									1313	/home/nagmibano/Desktop/Proposal_1/vsw_100XP_MMGBSA_4HG7	vsw_100XP_MMGBSA_4HG7-MMGBSA_1-001.maegz
	197	399	structures.75	2025-09-01 10:57:00	2025-09-01 10:57:00																									75	/home/nagmibano/Desktop/Proposal_1/vsw_100XP_MMGBSA_4HG7	vsw_100XP_MMGBSA_4HG7-MMGBSA_1-001.maegz
	543	400	structures.402	2025-09-01 10:57:00	2025-09-01 10:57:00																									402	/home/nagmibano/Desktop/Proposal_1/vsw_100XP_MMGBSA_4HG7	vsw_100XP_MMGBSA_4HG7-MMGBSA_1-001.maegz
	748	401	structures.597	2025-09-01 10:57:00	2025-09-01 10:57:00																									597	/home/nagmibano/Desktop/Proposal_1/vsw_100XP_MMGBSA_4HG7	vsw_100XP_MMGBSA_4HG7-MMGBSA_1-001.maegz
	ligprep_FDA_DrugBank_01_May_2025.maegz:2107	402	structures.2107	2025-09-01 10:57:00	2025-09-01 10:57:00																									2107	/home/nagmibano/Desktop/Proposal_1/vsw_100XP_MMGBSA_4HG7	vsw_100XP_MMGBSA_4HG7-MMGBSA_1-001.maegz
	1620	403	structures.1210	2025-09-01 10:57:00	2025-09-01 10:57:00																									1210	/home/nagmibano/Desktop/Proposal_1/vsw_100XP_MMGBSA_4HG7	vsw_100XP_MMGBSA_4HG7-MMGBSA_1-001.maegz
	ligprep_FDA_DrugBank_01_May_2025.maegz:560	404	structures.560	2025-09-01 10:57:00	2025-09-01 10:57:00																									560	/home/nagmibano/Desktop/Proposal_1/vsw_100XP_MMGBSA_4HG7	vsw_100XP_MMGBSA_4HG7-MMGBSA_1-001.maegz
	ligprep_FDA_DrugBank_01_May_2025.maegz:729	405	structures.729	2025-09-01 10:57:00	2025-09-01 10:57:00																									729	/home/nagmibano/Desktop/Proposal_1/vsw_100XP_MMGBSA_4HG7	vsw_100XP_MMGBSA_4HG7-MMGBSA_1-001.maegz
	ligprep_FDA_DrugBank_01_May_2025.maegz:1388	406	structures.1388	2025-09-01 10:57:00	2025-09-01 10:57:00																									1388	/home/nagmibano/Desktop/Proposal_1/vsw_100XP_MMGBSA_4HG7	vsw_100XP_MMGBSA_4HG7-MMGBSA_1-001.maegz
	358	407	structures.230	2025-09-01 10:57:00	2025-09-01 10:57:00																									230	/home/nagmibano/Desktop/Proposal_1/vsw_100XP_MMGBSA_4HG7	vsw_100XP_MMGBSA_4HG7-MMGBSA_1-001.maegz
	ligprep_FDA_DrugBank_01_May_2025.maegz:1392	408	structures.1392	2025-09-01 10:57:00	2025-09-01 10:57:00																									1392	/home/nagmibano/Desktop/Proposal_1/vsw_100XP_MMGBSA_4HG7	vsw_100XP_MMGBSA_4HG7-MMGBSA_1-001.maegz
	ligprep_FDA_DrugBank_01_May_2025.maegz:2268	409	structures.2268	2025-09-01 10:57:00	2025-09-01 10:57:00																									2268	/home/nagmibano/Desktop/Proposal_1/vsw_100XP_MMGBSA_4HG7	vsw_100XP_MMGBSA_4HG7-MMGBSA_1-001.maegz
	573	410	structures.431	2025-09-01 10:57:00	2025-09-01 10:57:00																									431	/home/nagmibano/Desktop/Proposal_1/vsw_100XP_MMGBSA_4HG7	vsw_100XP_MMGBSA_4HG7-MMGBSA_1-001.maegz
	835	411	structures.677	2025-09-01 10:57:00	2025-09-01 10:57:00																									677	/home/nagmibano/Desktop/Proposal_1/vsw_100XP_MMGBSA_4HG7	vsw_100XP_MMGBSA_4HG7-MMGBSA_1-001.maegz
	1602	412	structures.1195	2025-09-01 10:57:00	2025-09-01 10:57:00																									1195	/home/nagmibano/Desktop/Proposal_1/vsw_100XP_MMGBSA_4HG7	vsw_100XP_MMGBSA_4HG7-MMGBSA_1-001.maegz
	938	413	structures.771	2025-09-01 10:57:00	2025-09-01 10:57:00																									771	/home/nagmibano/Desktop/Proposal_1/vsw_100XP_MMGBSA_4HG7	vsw_100XP_MMGBSA_4HG7-MMGBSA_1-001.maegz
	ligprep_FDA_DrugBank_01_May_2025.maegz:766	414	structures.766	2025-09-01 10:57:00	2025-09-01 10:57:00																									766	/home/nagmibano/Desktop/Proposal_1/vsw_100XP_MMGBSA_4HG7	vsw_100XP_MMGBSA_4HG7-MMGBSA_1-001.maegz
	714	415	structures.564	2025-09-01 10:57:00	2025-09-01 10:57:00																									564	/home/nagmibano/Desktop/Proposal_1/vsw_100XP_MMGBSA_4HG7	vsw_100XP_MMGBSA_4HG7-MMGBSA_1-001.maegz
	ligprep_FDA_DrugBank_01_May_2025.maegz:910	416	structures.910	2025-09-01 10:57:00	2025-09-01 10:57:00																									910	/home/nagmibano/Desktop/Proposal_1/vsw_100XP_MMGBSA_4HG7	vsw_100XP_MMGBSA_4HG7-MMGBSA_1-001.maegz
	1619	417	structures.1209	2025-09-01 10:57:00	2025-09-01 10:57:00																									1209	/home/nagmibano/Desktop/Proposal_1/vsw_100XP_MMGBSA_4HG7	vsw_100XP_MMGBSA_4HG7-MMGBSA_1-001.maegz
	ligprep_FDA_DrugBank_01_May_2025.maegz:1885	418	structures.1885	2025-09-01 10:57:00	2025-09-01 10:57:00																									1885	/home/nagmibano/Desktop/Proposal_1/vsw_100XP_MMGBSA_4HG7	vsw_100XP_MMGBSA_4HG7-MMGBSA_1-001.maegz
	ligprep_FDA_DrugBank_01_May_2025.maegz:679	419	structures.679	2025-09-01 10:57:00	2025-09-01 10:57:00																									679	/home/nagmibano/Desktop/Proposal_1/vsw_100XP_MMGBSA_4HG7	vsw_100XP_MMGBSA_4HG7-MMGBSA_1-001.maegz
	636	420	structures.491	2025-09-01 10:57:00	2025-09-01 10:57:00																									491	/home/nagmibano/Desktop/Proposal_1/vsw_100XP_MMGBSA_4HG7	vsw_100XP_MMGBSA_4HG7-MMGBSA_1-001.maegz
	ligprep_FDA_DrugBank_01_May_2025.maegz:1350	421	structures.1350	2025-09-01 10:57:00	2025-09-01 10:57:00																									1350	/home/nagmibano/Desktop/Proposal_1/vsw_100XP_MMGBSA_4HG7	vsw_100XP_MMGBSA_4HG7-MMGBSA_1-001.maegz
	ligprep_FDA_DrugBank_01_May_2025.maegz:1962	422	structures.1962	2025-09-01 10:57:00	2025-09-01 10:57:00																									1962	/home/nagmibano/Desktop/Proposal_1/vsw_100XP_MMGBSA_4HG7	vsw_100XP_MMGBSA_4HG7-MMGBSA_1-001.maegz
	ligprep_FDA_DrugBank_01_May_2025.maegz:1748	423	structures.1748	2025-09-01 10:57:00	2025-09-01 10:57:00																									1748	/home/nagmibano/Desktop/Proposal_1/vsw_100XP_MMGBSA_4HG7	vsw_100XP_MMGBSA_4HG7-MMGBSA_1-001.maegz
	751	424	structures.600	2025-09-01 10:57:00	2025-09-01 10:57:00																									600	/home/nagmibano/Desktop/Proposal_1/vsw_100XP_MMGBSA_4HG7	vsw_100XP_MMGBSA_4HG7-MMGBSA_1-001.maegz
	ligprep_FDA_DrugBank_01_May_2025.maegz:2573	425	structures.2573	2025-09-01 10:57:00	2025-09-01 10:57:00																									2573	/home/nagmibano/Desktop/Proposal_1/vsw_100XP_MMGBSA_4HG7	vsw_100XP_MMGBSA_4HG7-MMGBSA_1-001.maegz
	367	426	structures.238	2025-09-01 10:57:00	2025-09-01 10:57:00																									238	/home/nagmibano/Desktop/Proposal_1/vsw_100XP_MMGBSA_4HG7	vsw_100XP_MMGBSA_4HG7-MMGBSA_1-001.maegz
	672	427	structures.524	2025-09-01 10:57:00	2025-09-01 10:57:00																									524	/home/nagmibano/Desktop/Proposal_1/vsw_100XP_MMGBSA_4HG7	vsw_100XP_MMGBSA_4HG7-MMGBSA_1-001.maegz
	ligprep_FDA_DrugBank_01_May_2025.maegz:1405	428	structures.1405	2025-09-01 10:57:00	2025-09-01 10:57:00																									1405	/home/nagmibano/Desktop/Proposal_1/vsw_100XP_MMGBSA_4HG7	vsw_100XP_MMGBSA_4HG7-MMGBSA_1-001.maegz
	ligprep_FDA_DrugBank_01_May_2025.maegz:1818	429	structures.1818	2025-09-01 10:57:00	2025-09-01 10:57:00																									1818	/home/nagmibano/Desktop/Proposal_1/vsw_100XP_MMGBSA_4HG7	vsw_100XP_MMGBSA_4HG7-MMGBSA_1-001.maegz
	ligprep_FDA_DrugBank_01_May_2025.maegz:505	430	structures.505	2025-09-01 10:57:00	2025-09-01 10:57:00																									505	/home/nagmibano/Desktop/Proposal_1/vsw_100XP_MMGBSA_4HG7	vsw_100XP_MMGBSA_4HG7-MMGBSA_1-001.maegz
	ligprep_FDA_DrugBank_01_May_2025.maegz:1623	431	structures.1623	2025-09-01 10:57:00	2025-09-01 10:57:00																									1623	/home/nagmibano/Desktop/Proposal_1/vsw_100XP_MMGBSA_4HG7	vsw_100XP_MMGBSA_4HG7-MMGBSA_1-001.maegz
	924	432	structures.759	2025-09-01 10:57:00	2025-09-01 10:57:00																									759	/home/nagmibano/Desktop/Proposal_1/vsw_100XP_MMGBSA_4HG7	vsw_100XP_MMGBSA_4HG7-MMGBSA_1-001.maegz
	ligprep_FDA_DrugBank_01_May_2025.maegz:2392	433	structures.2392	2025-09-01 10:57:00	2025-09-01 10:57:00																									2392	/home/nagmibano/Desktop/Proposal_1/vsw_100XP_MMGBSA_4HG7	vsw_100XP_MMGBSA_4HG7-MMGBSA_1-001.maegz
	ligprep_FDA_DrugBank_01_May_2025.maegz:1673	434	structures.1673	2025-09-01 10:57:00	2025-09-01 10:57:00																									1673	/home/nagmibano/Desktop/Proposal_1/vsw_100XP_MMGBSA_4HG7	vsw_100XP_MMGBSA_4HG7-MMGBSA_1-001.maegz
	ligprep_FDA_DrugBank_01_May_2025.maegz:1038	435	structures.1038	2025-09-01 10:57:00	2025-09-01 10:57:00																									1038	/home/nagmibano/Desktop/Proposal_1/vsw_100XP_MMGBSA_4HG7	vsw_100XP_MMGBSA_4HG7-MMGBSA_1-001.maegz
	ligprep_FDA_DrugBank_01_May_2025.maegz:432	436	structures.432	2025-09-01 10:57:00	2025-09-01 10:57:00																									432	/home/nagmibano/Desktop/Proposal_1/vsw_100XP_MMGBSA_4HG7	vsw_100XP_MMGBSA_4HG7-MMGBSA_1-001.maegz
	ligprep_FDA_DrugBank_01_May_2025.maegz:2393	437	structures.2393	2025-09-01 10:57:00	2025-09-01 10:57:00																									2393	/home/nagmibano/Desktop/Proposal_1/vsw_100XP_MMGBSA_4HG7	vsw_100XP_MMGBSA_4HG7-MMGBSA_1-001.maegz
	496	438	structures.360	2025-09-01 10:57:00	2025-09-01 10:57:00																									360	/home/nagmibano/Desktop/Proposal_1/vsw_100XP_MMGBSA_4HG7	vsw_100XP_MMGBSA_4HG7-MMGBSA_1-001.maegz
	1074	439	structures.896	2025-09-01 10:57:00	2025-09-01 10:57:00																									896	/home/nagmibano/Desktop/Proposal_1/vsw_100XP_MMGBSA_4HG7	vsw_100XP_MMGBSA_4HG7-MMGBSA_1-001.maegz
	ligprep_FDA_DrugBank_01_May_2025.maegz:463	440	structures.463	2025-09-01 10:57:00	2025-09-01 10:57:00																									463	/home/nagmibano/Desktop/Proposal_1/vsw_100XP_MMGBSA_4HG7	vsw_100XP_MMGBSA_4HG7-MMGBSA_1-001.maegz
	ligprep_FDA_DrugBank_01_May_2025.maegz:2465	441	structures.2465	2025-09-01 10:57:00	2025-09-01 10:57:00																									2465	/home/nagmibano/Desktop/Proposal_1/vsw_100XP_MMGBSA_4HG7	vsw_100XP_MMGBSA_4HG7-MMGBSA_1-001.maegz
	1039	442	structures.866	2025-09-01 10:57:00	2025-09-01 10:57:00																									866	/home/nagmibano/Desktop/Proposal_1/vsw_100XP_MMGBSA_4HG7	vsw_100XP_MMGBSA_4HG7-MMGBSA_1-001.maegz
	ligprep_FDA_DrugBank_01_May_2025.maegz:1677	443	structures.1677	2025-09-01 10:57:00	2025-09-01 10:57:00																									1677	/home/nagmibano/Desktop/Proposal_1/vsw_100XP_MMGBSA_4HG7	vsw_100XP_MMGBSA_4HG7-MMGBSA_1-001.maegz
	ligprep_FDA_DrugBank_01_May_2025.maegz:2310	444	structures.2310	2025-09-01 10:57:00	2025-09-01 10:57:00																									2310	/home/nagmibano/Desktop/Proposal_1/vsw_100XP_MMGBSA_4HG7	vsw_100XP_MMGBSA_4HG7-MMGBSA_1-001.maegz
	ligprep_FDA_DrugBank_01_May_2025.maegz:816	445	structures.816	2025-09-01 10:57:00	2025-09-01 10:57:00																									816	/home/nagmibano/Desktop/Proposal_1/vsw_100XP_MMGBSA_4HG7	vsw_100XP_MMGBSA_4HG7-MMGBSA_1-001.maegz
	ligprep_FDA_DrugBank_01_May_2025.maegz:711	446	structures.711	2025-09-01 10:57:00	2025-09-01 10:57:00																									711	/home/nagmibano/Desktop/Proposal_1/vsw_100XP_MMGBSA_4HG7	vsw_100XP_MMGBSA_4HG7-MMGBSA_1-001.maegz
	197	447	structures.75	2025-09-01 10:57:00	2025-09-01 10:57:00																									75	/home/nagmibano/Desktop/Proposal_1/vsw_100XP_MMGBSA_4HG7	vsw_100XP_MMGBSA_4HG7-MMGBSA_1-001.maegz
	ligprep_FDA_DrugBank_01_May_2025.maegz:1945	448	structures.1945	2025-09-01 10:57:00	2025-09-01 10:57:00																									1945	/home/nagmibano/Desktop/Proposal_1/vsw_100XP_MMGBSA_4HG7	vsw_100XP_MMGBSA_4HG7-MMGBSA_1-001.maegz
	ligprep_FDA_DrugBank_01_May_2025.maegz:2403	449	structures.2403	2025-09-01 10:57:00	2025-09-01 10:57:00																									2403	/home/nagmibano/Desktop/Proposal_1/vsw_100XP_MMGBSA_4HG7	vsw_100XP_MMGBSA_4HG7-MMGBSA_1-001.maegz
	ligprep_FDA_DrugBank_01_May_2025.maegz:2215	450	structures.2215	2025-09-01 10:57:00	2025-09-01 10:57:00																									2215	/home/nagmibano/Desktop/Proposal_1/vsw_100XP_MMGBSA_4HG7	vsw_100XP_MMGBSA_4HG7-MMGBSA_1-001.maegz
	197	451	structures.75	2025-09-01 10:57:00	2025-09-01 10:57:00																									75	/home/nagmibano/Desktop/Proposal_1/vsw_100XP_MMGBSA_4HG7	vsw_100XP_MMGBSA_4HG7-MMGBSA_1-001.maegz
	ligprep_FDA_DrugBank_01_May_2025.maegz:1325	452	structures.1325	2025-09-01 10:57:00	2025-09-01 10:57:00																									1325	/home/nagmibano/Desktop/Proposal_1/vsw_100XP_MMGBSA_4HG7	vsw_100XP_MMGBSA_4HG7-MMGBSA_1-001.maegz
	ligprep_FDA_DrugBank_01_May_2025.maegz:1411	453	structures.1411	2025-09-01 10:57:00	2025-09-01 10:57:00																									1411	/home/nagmibano/Desktop/Proposal_1/vsw_100XP_MMGBSA_4HG7	vsw_100XP_MMGBSA_4HG7-MMGBSA_1-001.maegz
	ligprep_FDA_DrugBank_01_May_2025.maegz:2144	454	structures.2144	2025-09-01 10:57:00	2025-09-01 10:57:00																									2144	/home/nagmibano/Desktop/Proposal_1/vsw_100XP_MMGBSA_4HG7	vsw_100XP_MMGBSA_4HG7-MMGBSA_1-001.maegz
	ligprep_FDA_DrugBank_01_May_2025.maegz:98	455	structures.98	2025-09-01 10:57:00	2025-09-01 10:57:00																									98	/home/nagmibano/Desktop/Proposal_1/vsw_100XP_MMGBSA_4HG7	vsw_100XP_MMGBSA_4HG7-MMGBSA_1-001.maegz
	ligprep_FDA_DrugBank_01_May_2025.maegz:1949	456	structures.1949	2025-09-01 10:57:00	2025-09-01 10:57:00																									1949	/home/nagmibano/Desktop/Proposal_1/vsw_100XP_MMGBSA_4HG7	vsw_100XP_MMGBSA_4HG7-MMGBSA_1-001.maegz
	ligprep_FDA_DrugBank_01_May_2025.maegz:2477	457	structures.2477	2025-09-01 10:57:00	2025-09-01 10:57:00																									2477	/home/nagmibano/Desktop/Proposal_1/vsw_100XP_MMGBSA_4HG7	vsw_100XP_MMGBSA_4HG7-MMGBSA_1-001.maegz
		458	structures.1606	2025-09-01 10:57:00	2025-09-01 10:57:00																									1606	/home/nagmibano/Desktop/Proposal_1/vsw_100XP_MMGBSA_4HG7	vsw_100XP_MMGBSA_4HG7-MMGBSA_1-001.maegz
	ligprep_FDA_DrugBank_01_May_2025.maegz:505	459	structures.505	2025-09-01 10:57:00	2025-09-01 10:57:00																									505	/home/nagmibano/Desktop/Proposal_1/vsw_100XP_MMGBSA_4HG7	vsw_100XP_MMGBSA_4HG7-MMGBSA_1-001.maegz
	4821	460	structures.1303	2025-09-01 10:57:00	2025-09-01 10:57:00																									1303	/home/nagmibano/Desktop/Proposal_1/vsw_100XP_MMGBSA_4HG7	vsw_100XP_MMGBSA_4HG7-MMGBSA_1-001.maegz
	4838	461	structures.1313	2025-09-01 10:57:00	2025-09-01 10:57:00																									1313	/home/nagmibano/Desktop/Proposal_1/vsw_100XP_MMGBSA_4HG7	vsw_100XP_MMGBSA_4HG7-MMGBSA_1-001.maegz
	906	462	structures.741	2025-09-01 10:57:00	2025-09-01 10:57:00																									741	/home/nagmibano/Desktop/Proposal_1/vsw_100XP_MMGBSA_4HG7	vsw_100XP_MMGBSA_4HG7-MMGBSA_1-001.maegz
	408	463	structures.276	2025-09-01 10:57:00	2025-09-01 10:57:00																									276	/home/nagmibano/Desktop/Proposal_1/vsw_100XP_MMGBSA_4HG7	vsw_100XP_MMGBSA_4HG7-MMGBSA_1-001.maegz
	ligprep_FDA_DrugBank_01_May_2025.maegz:2069	464	structures.2069	2025-09-01 10:57:00	2025-09-01 10:57:00																									2069	/home/nagmibano/Desktop/Proposal_1/vsw_100XP_MMGBSA_4HG7	vsw_100XP_MMGBSA_4HG7-MMGBSA_1-001.maegz
	ligprep_FDA_DrugBank_01_May_2025.maegz:1405	465	structures.1405	2025-09-01 10:57:00	2025-09-01 10:57:00																									1405	/home/nagmibano/Desktop/Proposal_1/vsw_100XP_MMGBSA_4HG7	vsw_100XP_MMGBSA_4HG7-MMGBSA_1-001.maegz
	ligprep_FDA_DrugBank_01_May_2025.maegz:1613	466	structures.1613	2025-09-01 10:57:00	2025-09-01 10:57:00																									1613	/home/nagmibano/Desktop/Proposal_1/vsw_100XP_MMGBSA_4HG7	vsw_100XP_MMGBSA_4HG7-MMGBSA_1-001.maegz
	405	467	structures.274	2025-09-01 10:57:00	2025-09-01 10:57:00																									274	/home/nagmibano/Desktop/Proposal_1/vsw_100XP_MMGBSA_4HG7	vsw_100XP_MMGBSA_4HG7-MMGBSA_1-001.maegz
	ligprep_FDA_DrugBank_01_May_2025.maegz:2400	468	structures.2400	2025-09-01 10:57:00	2025-09-01 10:57:00																									2400	/home/nagmibano/Desktop/Proposal_1/vsw_100XP_MMGBSA_4HG7	vsw_100XP_MMGBSA_4HG7-MMGBSA_1-001.maegz
	1291	469	structures.1089	2025-09-01 10:57:00	2025-09-01 10:57:00																									1089	/home/nagmibano/Desktop/Proposal_1/vsw_100XP_MMGBSA_4HG7	vsw_100XP_MMGBSA_4HG7-MMGBSA_1-001.maegz
	ligprep_FDA_DrugBank_01_May_2025.maegz:1373	470	structures.1373	2025-09-01 10:57:00	2025-09-01 10:57:00																									1373	/home/nagmibano/Desktop/Proposal_1/vsw_100XP_MMGBSA_4HG7	vsw_100XP_MMGBSA_4HG7-MMGBSA_1-001.maegz
	ligprep_FDA_DrugBank_01_May_2025.maegz:2188	471	structures.2188	2025-09-01 10:57:00	2025-09-01 10:57:00																									2188	/home/nagmibano/Desktop/Proposal_1/vsw_100XP_MMGBSA_4HG7	vsw_100XP_MMGBSA_4HG7-MMGBSA_1-001.maegz
	579	472	structures.437	2025-09-01 10:57:00	2025-09-01 10:57:00																									437	/home/nagmibano/Desktop/Proposal_1/vsw_100XP_MMGBSA_4HG7	vsw_100XP_MMGBSA_4HG7-MMGBSA_1-001.maegz
	menthol	473	structures.667	2025-09-01 10:57:00	2025-09-01 10:57:00																									667	/home/nagmibano/Desktop/Proposal_1/vsw_100XP_MMGBSA_4HG7	vsw_100XP_MMGBSA_4HG7-MMGBSA_1-001.maegz
	1032	474	structures.861	2025-09-01 10:57:00	2025-09-01 10:57:00																									861	/home/nagmibano/Desktop/Proposal_1/vsw_100XP_MMGBSA_4HG7	vsw_100XP_MMGBSA_4HG7-MMGBSA_1-001.maegz
	1428	475	structures.1157	2025-09-01 10:57:00	2025-09-01 10:57:00																									1157	/home/nagmibano/Desktop/Proposal_1/vsw_100XP_MMGBSA_4HG7	vsw_100XP_MMGBSA_4HG7-MMGBSA_1-001.maegz
	ligprep_FDA_DrugBank_01_May_2025.maegz:123	476	structures.123	2025-09-01 10:57:00	2025-09-01 10:57:00																									123	/home/nagmibano/Desktop/Proposal_1/vsw_100XP_MMGBSA_4HG7	vsw_100XP_MMGBSA_4HG7-MMGBSA_1-001.maegz
	ligprep_FDA_DrugBank_01_May_2025.maegz:2567	477	structures.2567	2025-09-01 10:57:00	2025-09-01 10:57:00																									2567	/home/nagmibano/Desktop/Proposal_1/vsw_100XP_MMGBSA_4HG7	vsw_100XP_MMGBSA_4HG7-MMGBSA_1-001.maegz
	ligprep_FDA_DrugBank_01_May_2025.maegz:1399	478	structures.1399	2025-09-01 10:57:00	2025-09-01 10:57:00																									1399	/home/nagmibano/Desktop/Proposal_1/vsw_100XP_MMGBSA_4HG7	vsw_100XP_MMGBSA_4HG7-MMGBSA_1-001.maegz
	ligprep_FDA_DrugBank_01_May_2025.maegz:2553	479	structures.2553	2025-09-01 10:57:00	2025-09-01 10:57:00																									2553	/home/nagmibano/Desktop/Proposal_1/vsw_100XP_MMGBSA_4HG7	vsw_100XP_MMGBSA_4HG7-MMGBSA_1-001.maegz
	473	480	structures.337	2025-09-01 10:57:00	2025-09-01 10:57:00																									337	/home/nagmibano/Desktop/Proposal_1/vsw_100XP_MMGBSA_4HG7	vsw_100XP_MMGBSA_4HG7-MMGBSA_1-001.maegz
	454	481	structures.321	2025-09-01 10:57:00	2025-09-01 10:57:00																									321	/home/nagmibano/Desktop/Proposal_1/vsw_100XP_MMGBSA_4HG7	vsw_100XP_MMGBSA_4HG7-MMGBSA_1-001.maegz
	ligprep_FDA_DrugBank_01_May_2025.maegz:1388	482	structures.1388	2025-09-01 10:57:00	2025-09-01 10:57:00																									1388	/home/nagmibano/Desktop/Proposal_1/vsw_100XP_MMGBSA_4HG7	vsw_100XP_MMGBSA_4HG7-MMGBSA_1-001.maegz
	ligprep_FDA_DrugBank_01_May_2025.maegz:2250	483	structures.2250	2025-09-01 10:57:00	2025-09-01 10:57:00																									2250	/home/nagmibano/Desktop/Proposal_1/vsw_100XP_MMGBSA_4HG7	vsw_100XP_MMGBSA_4HG7-MMGBSA_1-001.maegz
	ligprep_FDA_DrugBank_01_May_2025.maegz:2235	484	structures.2235	2025-09-01 10:57:00	2025-09-01 10:57:00																									2235	/home/nagmibano/Desktop/Proposal_1/vsw_100XP_MMGBSA_4HG7	vsw_100XP_MMGBSA_4HG7-MMGBSA_1-001.maegz
	ligprep_FDA_DrugBank_01_May_2025.maegz:1529	485	structures.1529	2025-09-01 10:57:00	2025-09-01 10:57:00																									1529	/home/nagmibano/Desktop/Proposal_1/vsw_100XP_MMGBSA_4HG7	vsw_100XP_MMGBSA_4HG7-MMGBSA_1-001.maegz
	ligprep_FDA_DrugBank_01_May_2025.maegz:1825	486	structures.1825	2025-09-01 10:57:00	2025-09-01 10:57:00																									1825	/home/nagmibano/Desktop/Proposal_1/vsw_100XP_MMGBSA_4HG7	vsw_100XP_MMGBSA_4HG7-MMGBSA_1-001.maegz
	ligprep_FDA_DrugBank_01_May_2025.maegz:2266	487	structures.2266	2025-09-01 10:57:00	2025-09-01 10:57:00																									2266	/home/nagmibano/Desktop/Proposal_1/vsw_100XP_MMGBSA_4HG7	vsw_100XP_MMGBSA_4HG7-MMGBSA_1-001.maegz
	ligprep_FDA_DrugBank_01_May_2025.maegz:1906	488	structures.1906	2025-09-01 10:57:00	2025-09-01 10:57:00																									1906	/home/nagmibano/Desktop/Proposal_1/vsw_100XP_MMGBSA_4HG7	vsw_100XP_MMGBSA_4HG7-MMGBSA_1-001.maegz
		489	structures.1606	2025-09-01 10:57:00	2025-09-01 10:57:00																									1606	/home/nagmibano/Desktop/Proposal_1/vsw_100XP_MMGBSA_4HG7	vsw_100XP_MMGBSA_4HG7-MMGBSA_1-001.maegz
	ligprep_FDA_DrugBank_01_May_2025.maegz:1892	490	structures.1892	2025-09-01 10:57:00	2025-09-01 10:57:00																									1892	/home/nagmibano/Desktop/Proposal_1/vsw_100XP_MMGBSA_4HG7	vsw_100XP_MMGBSA_4HG7-MMGBSA_1-001.maegz
	861	491	structures.700	2025-09-01 10:57:00	2025-09-01 10:57:00																									700	/home/nagmibano/Desktop/Proposal_1/vsw_100XP_MMGBSA_4HG7	vsw_100XP_MMGBSA_4HG7-MMGBSA_1-001.maegz
	ligprep_FDA_DrugBank_01_May_2025.maegz:1412	492	structures.1412	2025-09-01 10:57:00	2025-09-01 10:57:00																									1412	/home/nagmibano/Desktop/Proposal_1/vsw_100XP_MMGBSA_4HG7	vsw_100XP_MMGBSA_4HG7-MMGBSA_1-001.maegz
	8226	493	structures.225	2025-09-01 10:57:00	2025-09-01 10:57:00																									225	/home/nagmibano/Desktop/Proposal_1/vsw_100XP_MMGBSA_4HG7	vsw_100XP_MMGBSA_4HG7-MMGBSA_1-001.maegz
	ligprep_FDA_DrugBank_01_May_2025.maegz:2310	494	structures.2310	2025-09-01 10:57:00	2025-09-01 10:57:00																									2310	/home/nagmibano/Desktop/Proposal_1/vsw_100XP_MMGBSA_4HG7	vsw_100XP_MMGBSA_4HG7-MMGBSA_1-001.maegz
	ligprep_FDA_DrugBank_01_May_2025.maegz:2239	495	structures.2239	2025-09-01 10:57:00	2025-09-01 10:57:00																									2239	/home/nagmibano/Desktop/Proposal_1/vsw_100XP_MMGBSA_4HG7	vsw_100XP_MMGBSA_4HG7-MMGBSA_1-001.maegz
	ligprep_FDA_DrugBank_01_May_2025.maegz:2310	496	structures.2310	2025-09-01 10:57:00	2025-09-01 10:57:00																									2310	/home/nagmibano/Desktop/Proposal_1/vsw_100XP_MMGBSA_4HG7	vsw_100XP_MMGBSA_4HG7-MMGBSA_1-001.maegz
	ligprep_FDA_DrugBank_01_May_2025.maegz:2494	497	structures.2494	2025-09-01 10:57:00	2025-09-01 10:57:00																									2494	/home/nagmibano/Desktop/Proposal_1/vsw_100XP_MMGBSA_4HG7	vsw_100XP_MMGBSA_4HG7-MMGBSA_1-001.maegz
	ligprep_FDA_DrugBank_01_May_2025.maegz:2235	498	structures.2235	2025-09-01 10:57:00	2025-09-01 10:57:00																									2235	/home/nagmibano/Desktop/Proposal_1/vsw_100XP_MMGBSA_4HG7	vsw_100XP_MMGBSA_4HG7-MMGBSA_1-001.maegz
	4838	499	structures.1313	2025-09-01 10:57:00	2025-09-01 10:57:00																									1313	/home/nagmibano/Desktop/Proposal_1/vsw_100XP_MMGBSA_4HG7	vsw_100XP_MMGBSA_4HG7-MMGBSA_1-001.maegz
	ligprep_FDA_DrugBank_01_May_2025.maegz:1856	500	structures.1856	2025-09-01 10:57:00	2025-09-01 10:57:00																									1856	/home/nagmibano/Desktop/Proposal_1/vsw_100XP_MMGBSA_4HG7	vsw_100XP_MMGBSA_4HG7-MMGBSA_1-001.maegz
	ligprep_FDA_DrugBank_01_May_2025.maegz:2374	501	structures.2374	2025-09-01 10:57:00	2025-09-01 10:57:00																									2374	/home/nagmibano/Desktop/Proposal_1/vsw_100XP_MMGBSA_4HG7	vsw_100XP_MMGBSA_4HG7-MMGBSA_1-001.maegz
	1348	502	structures.1117	2025-09-01 10:57:00	2025-09-01 10:57:00																									1117	/home/nagmibano/Desktop/Proposal_1/vsw_100XP_MMGBSA_4HG7	vsw_100XP_MMGBSA_4HG7-MMGBSA_1-001.maegz
	1173	503	structures.990	2025-09-01 10:57:00	2025-09-01 10:57:00																									990	/home/nagmibano/Desktop/Proposal_1/vsw_100XP_MMGBSA_4HG7	vsw_100XP_MMGBSA_4HG7-MMGBSA_1-001.maegz
	243	504	structures.119	2025-09-01 10:57:00	2025-09-01 10:57:00																									119	/home/nagmibano/Desktop/Proposal_1/vsw_100XP_MMGBSA_4HG7	vsw_100XP_MMGBSA_4HG7-MMGBSA_1-001.maegz
	ligprep_FDA_DrugBank_01_May_2025.maegz:323	505	structures.323	2025-09-01 10:57:00	2025-09-01 10:57:00																									323	/home/nagmibano/Desktop/Proposal_1/vsw_100XP_MMGBSA_4HG7	vsw_100XP_MMGBSA_4HG7-MMGBSA_1-001.maegz
	ligprep_FDA_DrugBank_01_May_2025.maegz:130	506	structures.130	2025-09-01 10:57:00	2025-09-01 10:57:00																									130	/home/nagmibano/Desktop/Proposal_1/vsw_100XP_MMGBSA_4HG7	vsw_100XP_MMGBSA_4HG7-MMGBSA_1-001.maegz
	ligprep_FDA_DrugBank_01_May_2025.maegz:2226	507	structures.2226	2025-09-01 10:57:00	2025-09-01 10:57:00																									2226	/home/nagmibano/Desktop/Proposal_1/vsw_100XP_MMGBSA_4HG7	vsw_100XP_MMGBSA_4HG7-MMGBSA_1-001.maegz
	ligprep_FDA_DrugBank_01_May_2025.maegz:1547	508	structures.1547	2025-09-01 10:57:00	2025-09-01 10:57:00																									1547	/home/nagmibano/Desktop/Proposal_1/vsw_100XP_MMGBSA_4HG7	vsw_100XP_MMGBSA_4HG7-MMGBSA_1-001.maegz
	ligprep_FDA_DrugBank_01_May_2025.maegz:461	509	structures.461	2025-09-01 10:57:00	2025-09-01 10:57:00																									461	/home/nagmibano/Desktop/Proposal_1/vsw_100XP_MMGBSA_4HG7	vsw_100XP_MMGBSA_4HG7-MMGBSA_1-001.maegz
	962	510	structures.794	2025-09-01 10:57:00	2025-09-01 10:57:00																									794	/home/nagmibano/Desktop/Proposal_1/vsw_100XP_MMGBSA_4HG7	vsw_100XP_MMGBSA_4HG7-MMGBSA_1-001.maegz
	1186	511	structures.1003	2025-09-01 10:57:00	2025-09-01 10:57:00																									1003	/home/nagmibano/Desktop/Proposal_1/vsw_100XP_MMGBSA_4HG7	vsw_100XP_MMGBSA_4HG7-MMGBSA_1-001.maegz
	ligprep_FDA_DrugBank_01_May_2025.maegz:1624	512	structures.1624	2025-09-01 10:57:00	2025-09-01 10:57:00																									1624	/home/nagmibano/Desktop/Proposal_1/vsw_100XP_MMGBSA_4HG7	vsw_100XP_MMGBSA_4HG7-MMGBSA_1-001.maegz
	ligprep_FDA_DrugBank_01_May_2025.maegz:1825	513	structures.1825	2025-09-01 10:57:00	2025-09-01 10:57:00																									1825	/home/nagmibano/Desktop/Proposal_1/vsw_100XP_MMGBSA_4HG7	vsw_100XP_MMGBSA_4HG7-MMGBSA_1-001.maegz
	ligprep_FDA_DrugBank_01_May_2025.maegz:505	514	structures.505	2025-09-01 10:57:00	2025-09-01 10:57:00																									505	/home/nagmibano/Desktop/Proposal_1/vsw_100XP_MMGBSA_4HG7	vsw_100XP_MMGBSA_4HG7-MMGBSA_1-001.maegz
	712	515	structures.562	2025-09-01 10:57:00	2025-09-01 10:57:00																									562	/home/nagmibano/Desktop/Proposal_1/vsw_100XP_MMGBSA_4HG7	vsw_100XP_MMGBSA_4HG7-MMGBSA_1-001.maegz
	1227	516	structures.1042	2025-09-01 10:57:00	2025-09-01 10:57:00																									1042	/home/nagmibano/Desktop/Proposal_1/vsw_100XP_MMGBSA_4HG7	vsw_100XP_MMGBSA_4HG7-MMGBSA_1-001.maegz
	324	517	structures.197	2025-09-01 10:57:00	2025-09-01 10:57:00																									197	/home/nagmibano/Desktop/Proposal_1/vsw_100XP_MMGBSA_4HG7	vsw_100XP_MMGBSA_4HG7-MMGBSA_1-001.maegz
	ligprep_FDA_DrugBank_01_May_2025.maegz:2440	518	structures.2440	2025-09-01 10:57:00	2025-09-01 10:57:00																									2440	/home/nagmibano/Desktop/Proposal_1/vsw_100XP_MMGBSA_4HG7	vsw_100XP_MMGBSA_4HG7-MMGBSA_1-001.maegz
	ligprep_FDA_DrugBank_01_May_2025.maegz:960	519	structures.960	2025-09-01 10:57:00	2025-09-01 10:57:00																									960	/home/nagmibano/Desktop/Proposal_1/vsw_100XP_MMGBSA_4HG7	vsw_100XP_MMGBSA_4HG7-MMGBSA_1-001.maegz
	ligprep_FDA_DrugBank_01_May_2025.maegz:1411	520	structures.1411	2025-09-01 10:57:00	2025-09-01 10:57:00																									1411	/home/nagmibano/Desktop/Proposal_1/vsw_100XP_MMGBSA_4HG7	vsw_100XP_MMGBSA_4HG7-MMGBSA_1-001.maegz
	1242	521	structures.1057	2025-09-01 10:57:00	2025-09-01 10:57:00																									1057	/home/nagmibano/Desktop/Proposal_1/vsw_100XP_MMGBSA_4HG7	vsw_100XP_MMGBSA_4HG7-MMGBSA_1-001.maegz
	ligprep_FDA_DrugBank_01_May_2025.maegz:2646	522	structures.2646	2025-09-01 10:57:00	2025-09-01 10:57:00																									2646	/home/nagmibano/Desktop/Proposal_1/vsw_100XP_MMGBSA_4HG7	vsw_100XP_MMGBSA_4HG7-MMGBSA_1-001.maegz
	621	523	structures.476	2025-09-01 10:57:00	2025-09-01 10:57:00																									476	/home/nagmibano/Desktop/Proposal_1/vsw_100XP_MMGBSA_4HG7	vsw_100XP_MMGBSA_4HG7-MMGBSA_1-001.maegz
	ligprep_FDA_DrugBank_01_May_2025.maegz:2425	524	structures.2425	2025-09-01 10:57:00	2025-09-01 10:57:00																									2425	/home/nagmibano/Desktop/Proposal_1/vsw_100XP_MMGBSA_4HG7	vsw_100XP_MMGBSA_4HG7-MMGBSA_1-001.maegz
	ligprep_FDA_DrugBank_01_May_2025.maegz:205	525	structures.205	2025-09-01 10:57:00	2025-09-01 10:57:00																									205	/home/nagmibano/Desktop/Proposal_1/vsw_100XP_MMGBSA_4HG7	vsw_100XP_MMGBSA_4HG7-MMGBSA_1-001.maegz
	ligprep_FDA_DrugBank_01_May_2025.maegz:766	526	structures.766	2025-09-01 10:57:00	2025-09-01 10:57:00																									766	/home/nagmibano/Desktop/Proposal_1/vsw_100XP_MMGBSA_4HG7	vsw_100XP_MMGBSA_4HG7-MMGBSA_1-001.maegz
	ligprep_FDA_DrugBank_01_May_2025.maegz:1388	527	structures.1388	2025-09-01 10:57:00	2025-09-01 10:57:00																									1388	/home/nagmibano/Desktop/Proposal_1/vsw_100XP_MMGBSA_4HG7	vsw_100XP_MMGBSA_4HG7-MMGBSA_1-001.maegz
	3585	528	structures.1259	2025-09-01 10:57:00	2025-09-01 10:57:00																									1259	/home/nagmibano/Desktop/Proposal_1/vsw_100XP_MMGBSA_4HG7	vsw_100XP_MMGBSA_4HG7-MMGBSA_1-001.maegz
	1253	529	structures.1067	2025-09-01 10:57:00	2025-09-01 10:57:00																									1067	/home/nagmibano/Desktop/Proposal_1/vsw_100XP_MMGBSA_4HG7	vsw_100XP_MMGBSA_4HG7-MMGBSA_1-001.maegz
	ligprep_FDA_DrugBank_01_May_2025.maegz:297	530	structures.297	2025-09-01 10:57:00	2025-09-01 10:57:00																									297	/home/nagmibano/Desktop/Proposal_1/vsw_100XP_MMGBSA_4HG7	vsw_100XP_MMGBSA_4HG7-MMGBSA_1-001.maegz
	870	531	structures.708	2025-09-01 10:57:00	2025-09-01 10:57:00																									708	/home/nagmibano/Desktop/Proposal_1/vsw_100XP_MMGBSA_4HG7	vsw_100XP_MMGBSA_4HG7-MMGBSA_1-001.maegz
	ligprep_FDA_DrugBank_01_May_2025.maegz:1667	532	structures.1667	2025-09-01 10:57:00	2025-09-01 10:57:00																									1667	/home/nagmibano/Desktop/Proposal_1/vsw_100XP_MMGBSA_4HG7	vsw_100XP_MMGBSA_4HG7-MMGBSA_1-001.maegz
	ligprep_FDA_DrugBank_01_May_2025.maegz:1377	533	structures.1377	2025-09-01 10:57:00	2025-09-01 10:57:00																									1377	/home/nagmibano/Desktop/Proposal_1/vsw_100XP_MMGBSA_4HG7	vsw_100XP_MMGBSA_4HG7-MMGBSA_1-001.maegz
	1064	534	structures.887	2025-09-01 10:57:00	2025-09-01 10:57:00																									887	/home/nagmibano/Desktop/Proposal_1/vsw_100XP_MMGBSA_4HG7	vsw_100XP_MMGBSA_4HG7-MMGBSA_1-001.maegz
	ligprep_FDA_DrugBank_01_May_2025.maegz:1623	535	structures.1623	2025-09-01 10:57:00	2025-09-01 10:57:00																									1623	/home/nagmibano/Desktop/Proposal_1/vsw_100XP_MMGBSA_4HG7	vsw_100XP_MMGBSA_4HG7-MMGBSA_1-001.maegz
	600	536	structures.457	2025-09-01 10:57:00	2025-09-01 10:57:00																									457	/home/nagmibano/Desktop/Proposal_1/vsw_100XP_MMGBSA_4HG7	vsw_100XP_MMGBSA_4HG7-MMGBSA_1-001.maegz
	ligprep_FDA_DrugBank_01_May_2025.maegz:1825	537	structures.1825	2025-09-01 10:57:00	2025-09-01 10:57:00																									1825	/home/nagmibano/Desktop/Proposal_1/vsw_100XP_MMGBSA_4HG7	vsw_100XP_MMGBSA_4HG7-MMGBSA_1-001.maegz
	ligprep_FDA_DrugBank_01_May_2025.maegz:2198	538	structures.2198	2025-09-01 10:57:00	2025-09-01 10:57:00																									2198	/home/nagmibano/Desktop/Proposal_1/vsw_100XP_MMGBSA_4HG7	vsw_100XP_MMGBSA_4HG7-MMGBSA_1-001.maegz
	835	539	structures.677	2025-09-01 10:57:00	2025-09-01 10:57:00																									677	/home/nagmibano/Desktop/Proposal_1/vsw_100XP_MMGBSA_4HG7	vsw_100XP_MMGBSA_4HG7-MMGBSA_1-001.maegz
	ligprep_FDA_DrugBank_01_May_2025.maegz:653	540	structures.653	2025-09-01 10:57:00	2025-09-01 10:57:00																									653	/home/nagmibano/Desktop/Proposal_1/vsw_100XP_MMGBSA_4HG7	vsw_100XP_MMGBSA_4HG7-MMGBSA_1-001.maegz
	ligprep_FDA_DrugBank_01_May_2025.maegz:206	541	structures.206	2025-09-01 10:57:00	2025-09-01 10:57:00																									206	/home/nagmibano/Desktop/Proposal_1/vsw_100XP_MMGBSA_4HG7	vsw_100XP_MMGBSA_4HG7-MMGBSA_1-001.maegz
	ligprep_FDA_DrugBank_01_May_2025.maegz:1756	542	structures.1756	2025-09-01 10:57:00	2025-09-01 10:57:00																									1756	/home/nagmibano/Desktop/Proposal_1/vsw_100XP_MMGBSA_4HG7	vsw_100XP_MMGBSA_4HG7-MMGBSA_1-001.maegz
	449	543	structures.317	2025-09-01 10:57:00	2025-09-01 10:57:00																									317	/home/nagmibano/Desktop/Proposal_1/vsw_100XP_MMGBSA_4HG7	vsw_100XP_MMGBSA_4HG7-MMGBSA_1-001.maegz
	1392	544	structures.1134	2025-09-01 10:57:00	2025-09-01 10:57:00																									1134	/home/nagmibano/Desktop/Proposal_1/vsw_100XP_MMGBSA_4HG7	vsw_100XP_MMGBSA_4HG7-MMGBSA_1-001.maegz
	ligprep_FDA_DrugBank_01_May_2025.maegz:1575	545	structures.1575	2025-09-01 10:57:00	2025-09-01 10:57:00																									1575	/home/nagmibano/Desktop/Proposal_1/vsw_100XP_MMGBSA_4HG7	vsw_100XP_MMGBSA_4HG7-MMGBSA_1-001.maegz
	ligprep_FDA_DrugBank_01_May_2025.maegz:1630	546	structures.1630	2025-09-01 10:57:00	2025-09-01 10:57:00																									1630	/home/nagmibano/Desktop/Proposal_1/vsw_100XP_MMGBSA_4HG7	vsw_100XP_MMGBSA_4HG7-MMGBSA_1-001.maegz
	ligprep_FDA_DrugBank_01_May_2025.maegz:1808	547	structures.1808	2025-09-01 10:57:00	2025-09-01 10:57:00																									1808	/home/nagmibano/Desktop/Proposal_1/vsw_100XP_MMGBSA_4HG7	vsw_100XP_MMGBSA_4HG7-MMGBSA_1-001.maegz
	ligprep_FDA_DrugBank_01_May_2025.maegz:2310	548	structures.2310	2025-09-01 10:57:00	2025-09-01 10:57:00																									2310	/home/nagmibano/Desktop/Proposal_1/vsw_100XP_MMGBSA_4HG7	vsw_100XP_MMGBSA_4HG7-MMGBSA_1-001.maegz
	1114	549	structures.933	2025-09-01 10:57:00	2025-09-01 10:57:00																									933	/home/nagmibano/Desktop/Proposal_1/vsw_100XP_MMGBSA_4HG7	vsw_100XP_MMGBSA_4HG7-MMGBSA_1-001.maegz
	4838	550	structures.1313	2025-09-01 10:57:00	2025-09-01 10:57:00																									1313	/home/nagmibano/Desktop/Proposal_1/vsw_100XP_MMGBSA_4HG7	vsw_100XP_MMGBSA_4HG7-MMGBSA_1-001.maegz
	ligprep_FDA_DrugBank_01_May_2025.maegz:1825	551	structures.1825	2025-09-01 10:57:00	2025-09-01 10:57:00																									1825	/home/nagmibano/Desktop/Proposal_1/vsw_100XP_MMGBSA_4HG7	vsw_100XP_MMGBSA_4HG7-MMGBSA_1-001.maegz
	ligprep_FDA_DrugBank_01_May_2025.maegz:2231	552	structures.2231	2025-09-01 10:57:00	2025-09-01 10:57:00																									2231	/home/nagmibano/Desktop/Proposal_1/vsw_100XP_MMGBSA_4HG7	vsw_100XP_MMGBSA_4HG7-MMGBSA_1-001.maegz
	1618	553	structures.1208	2025-09-01 10:57:00	2025-09-01 10:57:00																									1208	/home/nagmibano/Desktop/Proposal_1/vsw_100XP_MMGBSA_4HG7	vsw_100XP_MMGBSA_4HG7-MMGBSA_1-001.maegz
	ligprep_FDA_DrugBank_01_May_2025.maegz:2310	554	structures.2310	2025-09-01 10:57:00	2025-09-01 10:57:00																									2310	/home/nagmibano/Desktop/Proposal_1/vsw_100XP_MMGBSA_4HG7	vsw_100XP_MMGBSA_4HG7-MMGBSA_1-001.maegz
	547	555	structures.405	2025-09-01 10:57:00	2025-09-01 10:57:00																									405	/home/nagmibano/Desktop/Proposal_1/vsw_100XP_MMGBSA_4HG7	vsw_100XP_MMGBSA_4HG7-MMGBSA_1-001.maegz
	465	556	structures.330	2025-09-01 10:57:00	2025-09-01 10:57:00																									330	/home/nagmibano/Desktop/Proposal_1/vsw_100XP_MMGBSA_4HG7	vsw_100XP_MMGBSA_4HG7-MMGBSA_1-001.maegz
	ligprep_FDA_DrugBank_01_May_2025.maegz:462	557	structures.462	2025-09-01 10:57:00	2025-09-01 10:57:00																									462	/home/nagmibano/Desktop/Proposal_1/vsw_100XP_MMGBSA_4HG7	vsw_100XP_MMGBSA_4HG7-MMGBSA_1-001.maegz
	370	558	structures.241	2025-09-01 10:57:00	2025-09-01 10:57:00																									241	/home/nagmibano/Desktop/Proposal_1/vsw_100XP_MMGBSA_4HG7	vsw_100XP_MMGBSA_4HG7-MMGBSA_1-001.maegz
	HMDB02269.mol	559	structures.2052	2025-09-01 10:57:00	2025-09-01 10:57:00																									2052	/home/nagmibano/Desktop/Proposal_1/vsw_100XP_MMGBSA_4HG7	vsw_100XP_MMGBSA_4HG7-MMGBSA_1-001.maegz
	4837	560	structures.1312	2025-09-01 10:57:00	2025-09-01 10:57:00																									1312	/home/nagmibano/Desktop/Proposal_1/vsw_100XP_MMGBSA_4HG7	vsw_100XP_MMGBSA_4HG7-MMGBSA_1-001.maegz
	ligprep_FDA_DrugBank_01_May_2025.maegz:98	561	structures.98	2025-09-01 10:57:00	2025-09-01 10:57:00																									98	/home/nagmibano/Desktop/Proposal_1/vsw_100XP_MMGBSA_4HG7	vsw_100XP_MMGBSA_4HG7-MMGBSA_1-001.maegz
	ligprep_FDA_DrugBank_01_May_2025.maegz:1630	562	structures.1630	2025-09-01 10:57:00	2025-09-01 10:57:00																									1630	/home/nagmibano/Desktop/Proposal_1/vsw_100XP_MMGBSA_4HG7	vsw_100XP_MMGBSA_4HG7-MMGBSA_1-001.maegz
	712	563	structures.562	2025-09-01 10:57:00	2025-09-01 10:57:00																									562	/home/nagmibano/Desktop/Proposal_1/vsw_100XP_MMGBSA_4HG7	vsw_100XP_MMGBSA_4HG7-MMGBSA_1-001.maegz
	2200	564	structures.1553	2025-09-01 10:57:00	2025-09-01 10:57:00																									1553	/home/nagmibano/Desktop/Proposal_1/vsw_100XP_MMGBSA_4HG7	vsw_100XP_MMGBSA_4HG7-MMGBSA_1-001.maegz
	751	565	structures.600	2025-09-01 10:57:00	2025-09-01 10:57:00																									600	/home/nagmibano/Desktop/Proposal_1/vsw_100XP_MMGBSA_4HG7	vsw_100XP_MMGBSA_4HG7-MMGBSA_1-001.maegz
	ligprep_FDA_DrugBank_01_May_2025.maegz:1684	566	structures.1684	2025-09-01 10:57:00	2025-09-01 10:57:00																									1684	/home/nagmibano/Desktop/Proposal_1/vsw_100XP_MMGBSA_4HG7	vsw_100XP_MMGBSA_4HG7-MMGBSA_1-001.maegz
	909	567	structures.744	2025-09-01 10:57:00	2025-09-01 10:57:00																									744	/home/nagmibano/Desktop/Proposal_1/vsw_100XP_MMGBSA_4HG7	vsw_100XP_MMGBSA_4HG7-MMGBSA_1-001.maegz
	ligprep_FDA_DrugBank_01_May_2025.maegz:2521	568	structures.2521	2025-09-01 10:57:00	2025-09-01 10:57:00																									2521	/home/nagmibano/Desktop/Proposal_1/vsw_100XP_MMGBSA_4HG7	vsw_100XP_MMGBSA_4HG7-MMGBSA_1-001.maegz
	ligprep_FDA_DrugBank_01_May_2025.maegz:2212	569	structures.2212	2025-09-01 10:57:00	2025-09-01 10:57:00																									2212	/home/nagmibano/Desktop/Proposal_1/vsw_100XP_MMGBSA_4HG7	vsw_100XP_MMGBSA_4HG7-MMGBSA_1-001.maegz
	ligprep_FDA_DrugBank_01_May_2025.maegz:727	570	structures.727	2025-09-01 10:57:00	2025-09-01 10:57:00																									727	/home/nagmibano/Desktop/Proposal_1/vsw_100XP_MMGBSA_4HG7	vsw_100XP_MMGBSA_4HG7-MMGBSA_1-001.maegz
	ligprep_FDA_DrugBank_01_May_2025.maegz:766	571	structures.766	2025-09-01 10:57:00	2025-09-01 10:57:00																									766	/home/nagmibano/Desktop/Proposal_1/vsw_100XP_MMGBSA_4HG7	vsw_100XP_MMGBSA_4HG7-MMGBSA_1-001.maegz
	370	572	structures.241	2025-09-01 10:57:00	2025-09-01 10:57:00																									241	/home/nagmibano/Desktop/Proposal_1/vsw_100XP_MMGBSA_4HG7	vsw_100XP_MMGBSA_4HG7-MMGBSA_1-001.maegz
	870	573	structures.708	2025-09-01 10:57:00	2025-09-01 10:57:00																									708	/home/nagmibano/Desktop/Proposal_1/vsw_100XP_MMGBSA_4HG7	vsw_100XP_MMGBSA_4HG7-MMGBSA_1-001.maegz
	ligprep_FDA_DrugBank_01_May_2025.maegz:2310	574	structures.2310	2025-09-01 10:57:00	2025-09-01 10:57:00																									2310	/home/nagmibano/Desktop/Proposal_1/vsw_100XP_MMGBSA_4HG7	vsw_100XP_MMGBSA_4HG7-MMGBSA_1-001.maegz
	ligprep_FDA_DrugBank_01_May_2025.maegz:2310	575	structures.2310	2025-09-01 10:57:00	2025-09-01 10:57:00																									2310	/home/nagmibano/Desktop/Proposal_1/vsw_100XP_MMGBSA_4HG7	vsw_100XP_MMGBSA_4HG7-MMGBSA_1-001.maegz
	ligprep_FDA_DrugBank_01_May_2025.maegz:1681	576	structures.1681	2025-09-01 10:57:00	2025-09-01 10:57:00																									1681	/home/nagmibano/Desktop/Proposal_1/vsw_100XP_MMGBSA_4HG7	vsw_100XP_MMGBSA_4HG7-MMGBSA_1-001.maegz
	ligprep_FDA_DrugBank_01_May_2025.maegz:1901	577	structures.1901	2025-09-01 10:57:00	2025-09-01 10:57:00																									1901	/home/nagmibano/Desktop/Proposal_1/vsw_100XP_MMGBSA_4HG7	vsw_100XP_MMGBSA_4HG7-MMGBSA_1-001.maegz
	2375	578	structures.947	2025-09-01 10:57:00	2025-09-01 10:57:00																									947	/home/nagmibano/Desktop/Proposal_1/vsw_100XP_MMGBSA_4HG7	vsw_100XP_MMGBSA_4HG7-MMGBSA_1-001.maegz
	ligprep_FDA_DrugBank_01_May_2025.maegz:1967	579	structures.1967	2025-09-01 10:57:00	2025-09-01 10:57:00																									1967	/home/nagmibano/Desktop/Proposal_1/vsw_100XP_MMGBSA_4HG7	vsw_100XP_MMGBSA_4HG7-MMGBSA_1-001.maegz
	676	580	structures.528	2025-09-01 10:57:00	2025-09-01 10:57:00																									528	/home/nagmibano/Desktop/Proposal_1/vsw_100XP_MMGBSA_4HG7	vsw_100XP_MMGBSA_4HG7-MMGBSA_1-001.maegz
	1253	581	structures.1067	2025-09-01 10:57:00	2025-09-01 10:57:00																									1067	/home/nagmibano/Desktop/Proposal_1/vsw_100XP_MMGBSA_4HG7	vsw_100XP_MMGBSA_4HG7-MMGBSA_1-001.maegz
	ligprep_FDA_DrugBank_01_May_2025.maegz:2080	582	structures.2080	2025-09-01 10:57:00	2025-09-01 10:57:00																									2080	/home/nagmibano/Desktop/Proposal_1/vsw_100XP_MMGBSA_4HG7	vsw_100XP_MMGBSA_4HG7-MMGBSA_1-001.maegz
	ligprep_FDA_DrugBank_01_May_2025.maegz:1690	583	structures.1690	2025-09-01 10:57:00	2025-09-01 10:57:00																									1690	/home/nagmibano/Desktop/Proposal_1/vsw_100XP_MMGBSA_4HG7	vsw_100XP_MMGBSA_4HG7-MMGBSA_1-001.maegz
	714	584	structures.564	2025-09-01 10:57:00	2025-09-01 10:57:00																									564	/home/nagmibano/Desktop/Proposal_1/vsw_100XP_MMGBSA_4HG7	vsw_100XP_MMGBSA_4HG7-MMGBSA_1-001.maegz
	ligprep_FDA_DrugBank_01_May_2025.maegz:960	585	structures.960	2025-09-01 10:57:00	2025-09-01 10:57:00																									960	/home/nagmibano/Desktop/Proposal_1/vsw_100XP_MMGBSA_4HG7	vsw_100XP_MMGBSA_4HG7-MMGBSA_1-001.maegz
	391	586	structures.260	2025-09-01 10:57:00	2025-09-01 10:57:00																									260	/home/nagmibano/Desktop/Proposal_1/vsw_100XP_MMGBSA_4HG7	vsw_100XP_MMGBSA_4HG7-MMGBSA_1-001.maegz
	ligprep_FDA_DrugBank_01_May_2025.maegz:1322	587	structures.1322	2025-09-01 10:57:00	2025-09-01 10:57:00																									1322	/home/nagmibano/Desktop/Proposal_1/vsw_100XP_MMGBSA_4HG7	vsw_100XP_MMGBSA_4HG7-MMGBSA_1-001.maegz
	683	588	structures.535	2025-09-01 10:57:00	2025-09-01 10:57:00																									535	/home/nagmibano/Desktop/Proposal_1/vsw_100XP_MMGBSA_4HG7	vsw_100XP_MMGBSA_4HG7-MMGBSA_1-001.maegz
	ligprep_FDA_DrugBank_01_May_2025.maegz:2038	589	structures.2038	2025-09-01 10:57:00	2025-09-01 10:57:00																									2038	/home/nagmibano/Desktop/Proposal_1/vsw_100XP_MMGBSA_4HG7	vsw_100XP_MMGBSA_4HG7-MMGBSA_1-001.maegz
	ligprep_FDA_DrugBank_01_May_2025.maegz:2083	590	structures.2083	2025-09-01 10:57:00	2025-09-01 10:57:00																									2083	/home/nagmibano/Desktop/Proposal_1/vsw_100XP_MMGBSA_4HG7	vsw_100XP_MMGBSA_4HG7-MMGBSA_1-001.maegz
	ligprep_FDA_DrugBank_01_May_2025.maegz:1666	591	structures.1666	2025-09-01 10:57:00	2025-09-01 10:57:00																									1666	/home/nagmibano/Desktop/Proposal_1/vsw_100XP_MMGBSA_4HG7	vsw_100XP_MMGBSA_4HG7-MMGBSA_1-001.maegz
		592	structures.1692	2025-09-01 10:57:00	2025-09-01 10:57:00																									1692	/home/nagmibano/Desktop/Proposal_1/vsw_100XP_MMGBSA_4HG7	vsw_100XP_MMGBSA_4HG7-MMGBSA_1-001.maegz
	ligprep_FDA_DrugBank_01_May_2025.maegz:1626	593	structures.1626	2025-09-01 10:57:00	2025-09-01 10:57:00																									1626	/home/nagmibano/Desktop/Proposal_1/vsw_100XP_MMGBSA_4HG7	vsw_100XP_MMGBSA_4HG7-MMGBSA_1-001.maegz
	ligprep_FDA_DrugBank_01_May_2025.maegz:2200	594	structures.2200	2025-09-01 10:57:00	2025-09-01 10:57:00																									2200	/home/nagmibano/Desktop/Proposal_1/vsw_100XP_MMGBSA_4HG7	vsw_100XP_MMGBSA_4HG7-MMGBSA_1-001.maegz
	1619	595	structures.1209	2025-09-01 10:57:00	2025-09-01 10:57:00																									1209	/home/nagmibano/Desktop/Proposal_1/vsw_100XP_MMGBSA_4HG7	vsw_100XP_MMGBSA_4HG7-MMGBSA_1-001.maegz
	ligprep_FDA_DrugBank_01_May_2025.maegz:2625	596	structures.2625	2025-09-01 10:57:00	2025-09-01 10:57:00																									2625	/home/nagmibano/Desktop/Proposal_1/vsw_100XP_MMGBSA_4HG7	vsw_100XP_MMGBSA_4HG7-MMGBSA_1-001.maegz
	ligprep_FDA_DrugBank_01_May_2025.maegz:766	597	structures.766	2025-09-01 10:57:00	2025-09-01 10:57:00																									766	/home/nagmibano/Desktop/Proposal_1/vsw_100XP_MMGBSA_4HG7	vsw_100XP_MMGBSA_4HG7-MMGBSA_1-001.maegz
	524	598	structures.383	2025-09-01 10:57:00	2025-09-01 10:57:00																									383	/home/nagmibano/Desktop/Proposal_1/vsw_100XP_MMGBSA_4HG7	vsw_100XP_MMGBSA_4HG7-MMGBSA_1-001.maegz
	ligprep_FDA_DrugBank_01_May_2025.maegz:2393	599	structures.2393	2025-09-01 10:57:00	2025-09-01 10:57:00																									2393	/home/nagmibano/Desktop/Proposal_1/vsw_100XP_MMGBSA_4HG7	vsw_100XP_MMGBSA_4HG7-MMGBSA_1-001.maegz
	ligprep_FDA_DrugBank_01_May_2025.maegz:1820	600	structures.1820	2025-09-01 10:57:00	2025-09-01 10:57:00																									1820	/home/nagmibano/Desktop/Proposal_1/vsw_100XP_MMGBSA_4HG7	vsw_100XP_MMGBSA_4HG7-MMGBSA_1-001.maegz
	ligprep_FDA_DrugBank_01_May_2025.maegz:251	601	structures.251	2025-09-01 10:57:00	2025-09-01 10:57:00																									251	/home/nagmibano/Desktop/Proposal_1/vsw_100XP_MMGBSA_4HG7	vsw_100XP_MMGBSA_4HG7-MMGBSA_1-001.maegz
	ligprep_FDA_DrugBank_01_May_2025.maegz:1881	602	structures.1881	2025-09-01 10:57:00	2025-09-01 10:57:00																									1881	/home/nagmibano/Desktop/Proposal_1/vsw_100XP_MMGBSA_4HG7	vsw_100XP_MMGBSA_4HG7-MMGBSA_1-001.maegz
	ligprep_FDA_DrugBank_01_May_2025.maegz:808	603	structures.808	2025-09-01 10:57:00	2025-09-01 10:57:00																									808	/home/nagmibano/Desktop/Proposal_1/vsw_100XP_MMGBSA_4HG7	vsw_100XP_MMGBSA_4HG7-MMGBSA_1-001.maegz
	963	604	structures.795	2025-09-01 10:57:00	2025-09-01 10:57:00																									795	/home/nagmibano/Desktop/Proposal_1/vsw_100XP_MMGBSA_4HG7	vsw_100XP_MMGBSA_4HG7-MMGBSA_1-001.maegz
	ligprep_FDA_DrugBank_01_May_2025.maegz:1918	605	structures.1918	2025-09-01 10:57:00	2025-09-01 10:57:00																									1918	/home/nagmibano/Desktop/Proposal_1/vsw_100XP_MMGBSA_4HG7	vsw_100XP_MMGBSA_4HG7-MMGBSA_1-001.maegz
	ligprep_FDA_DrugBank_01_May_2025.maegz:1968	606	structures.1968	2025-09-01 10:57:00	2025-09-01 10:57:00																									1968	/home/nagmibano/Desktop/Proposal_1/vsw_100XP_MMGBSA_4HG7	vsw_100XP_MMGBSA_4HG7-MMGBSA_1-001.maegz
	ligprep_FDA_DrugBank_01_May_2025.maegz:2300	607	structures.2300	2025-09-01 10:57:00	2025-09-01 10:57:00																									2300	/home/nagmibano/Desktop/Proposal_1/vsw_100XP_MMGBSA_4HG7	vsw_100XP_MMGBSA_4HG7-MMGBSA_1-001.maegz
	ligprep_FDA_DrugBank_01_May_2025.maegz:868	608	structures.868	2025-09-01 10:57:00	2025-09-01 10:57:00																									868	/home/nagmibano/Desktop/Proposal_1/vsw_100XP_MMGBSA_4HG7	vsw_100XP_MMGBSA_4HG7-MMGBSA_1-001.maegz
	ligprep_FDA_DrugBank_01_May_2025.maegz:463	609	structures.463	2025-09-01 10:57:00	2025-09-01 10:57:00																									463	/home/nagmibano/Desktop/Proposal_1/vsw_100XP_MMGBSA_4HG7	vsw_100XP_MMGBSA_4HG7-MMGBSA_1-001.maegz
	449	610	structures.317	2025-09-01 10:57:00	2025-09-01 10:57:00																									317	/home/nagmibano/Desktop/Proposal_1/vsw_100XP_MMGBSA_4HG7	vsw_100XP_MMGBSA_4HG7-MMGBSA_1-001.maegz
	227	611	structures.104	2025-09-01 10:57:00	2025-09-01 10:57:00																									104	/home/nagmibano/Desktop/Proposal_1/vsw_100XP_MMGBSA_4HG7	vsw_100XP_MMGBSA_4HG7-MMGBSA_1-001.maegz
	ligprep_FDA_DrugBank_01_May_2025.maegz:2179	612	structures.2179	2025-09-01 10:57:00	2025-09-01 10:57:00																									2179	/home/nagmibano/Desktop/Proposal_1/vsw_100XP_MMGBSA_4HG7	vsw_100XP_MMGBSA_4HG7-MMGBSA_1-001.maegz
	623	613	structures.478	2025-09-01 10:57:00	2025-09-01 10:57:00																									478	/home/nagmibano/Desktop/Proposal_1/vsw_100XP_MMGBSA_4HG7	vsw_100XP_MMGBSA_4HG7-MMGBSA_1-001.maegz
	ligprep_FDA_DrugBank_01_May_2025.maegz:463	614	structures.463	2025-09-01 10:57:00	2025-09-01 10:57:00																									463	/home/nagmibano/Desktop/Proposal_1/vsw_100XP_MMGBSA_4HG7	vsw_100XP_MMGBSA_4HG7-MMGBSA_1-001.maegz
	ligprep_FDA_DrugBank_01_May_2025.maegz:2641	615	structures.2641	2025-09-01 10:57:00	2025-09-01 10:57:00																									2641	/home/nagmibano/Desktop/Proposal_1/vsw_100XP_MMGBSA_4HG7	vsw_100XP_MMGBSA_4HG7-MMGBSA_1-001.maegz
	341	616	structures.213	2025-09-01 10:57:00	2025-09-01 10:57:00																									213	/home/nagmibano/Desktop/Proposal_1/vsw_100XP_MMGBSA_4HG7	vsw_100XP_MMGBSA_4HG7-MMGBSA_1-001.maegz
	ligprep_FDA_DrugBank_01_May_2025.maegz:116	617	structures.116	2025-09-01 10:57:00	2025-09-01 10:57:00																									116	/home/nagmibano/Desktop/Proposal_1/vsw_100XP_MMGBSA_4HG7	vsw_100XP_MMGBSA_4HG7-MMGBSA_1-001.maegz
	ligprep_FDA_DrugBank_01_May_2025.maegz:590	618	structures.590	2025-09-01 10:57:00	2025-09-01 10:57:00																									590	/home/nagmibano/Desktop/Proposal_1/vsw_100XP_MMGBSA_4HG7	vsw_100XP_MMGBSA_4HG7-MMGBSA_1-001.maegz
	1340	619	structures.1114	2025-09-01 10:57:00	2025-09-01 10:57:00																									1114	/home/nagmibano/Desktop/Proposal_1/vsw_100XP_MMGBSA_4HG7	vsw_100XP_MMGBSA_4HG7-MMGBSA_1-001.maegz
	540	620	structures.399	2025-09-01 10:57:00	2025-09-01 10:57:00																									399	/home/nagmibano/Desktop/Proposal_1/vsw_100XP_MMGBSA_4HG7	vsw_100XP_MMGBSA_4HG7-MMGBSA_1-001.maegz
	1185	621	structures.1002	2025-09-01 10:57:00	2025-09-01 10:57:00																									1002	/home/nagmibano/Desktop/Proposal_1/vsw_100XP_MMGBSA_4HG7	vsw_100XP_MMGBSA_4HG7-MMGBSA_1-001.maegz
	1559	622	structures.1170	2025-09-01 10:57:00	2025-09-01 10:57:00																									1170	/home/nagmibano/Desktop/Proposal_1/vsw_100XP_MMGBSA_4HG7	vsw_100XP_MMGBSA_4HG7-MMGBSA_1-001.maegz
	502	623	structures.366	2025-09-01 10:57:00	2025-09-01 10:57:00																									366	/home/nagmibano/Desktop/Proposal_1/vsw_100XP_MMGBSA_4HG7	vsw_100XP_MMGBSA_4HG7-MMGBSA_1-001.maegz
	341	624	structures.213	2025-09-01 10:57:00	2025-09-01 10:57:00																									213	/home/nagmibano/Desktop/Proposal_1/vsw_100XP_MMGBSA_4HG7	vsw_100XP_MMGBSA_4HG7-MMGBSA_1-001.maegz
	935	625	structures.768	2025-09-01 10:57:00	2025-09-01 10:57:00																									768	/home/nagmibano/Desktop/Proposal_1/vsw_100XP_MMGBSA_4HG7	vsw_100XP_MMGBSA_4HG7-MMGBSA_1-001.maegz
	ligprep_FDA_DrugBank_01_May_2025.maegz:968	626	structures.968	2025-09-01 10:57:00	2025-09-01 10:57:00																									968	/home/nagmibano/Desktop/Proposal_1/vsw_100XP_MMGBSA_4HG7	vsw_100XP_MMGBSA_4HG7-MMGBSA_1-001.maegz
	[NO NAME]	627	structures.1475	2025-09-01 10:57:00	2025-09-01 10:57:00																									1475	/home/nagmibano/Desktop/Proposal_1/vsw_100XP_MMGBSA_4HG7	vsw_100XP_MMGBSA_4HG7-MMGBSA_1-001.maegz
	ligprep_FDA_DrugBank_01_May_2025.maegz:2189	628	structures.2189	2025-09-01 10:57:00	2025-09-01 10:57:00																									2189	/home/nagmibano/Desktop/Proposal_1/vsw_100XP_MMGBSA_4HG7	vsw_100XP_MMGBSA_4HG7-MMGBSA_1-001.maegz
	518	629	structures.378	2025-09-01 10:57:00	2025-09-01 10:57:00																									378	/home/nagmibano/Desktop/Proposal_1/vsw_100XP_MMGBSA_4HG7	vsw_100XP_MMGBSA_4HG7-MMGBSA_1-001.maegz
	436	630	structures.304	2025-09-01 10:57:00	2025-09-01 10:57:00																									304	/home/nagmibano/Desktop/Proposal_1/vsw_100XP_MMGBSA_4HG7	vsw_100XP_MMGBSA_4HG7-MMGBSA_1-001.maegz
	1267	631	structures.1078	2025-09-01 10:57:00	2025-09-01 10:57:00																									1078	/home/nagmibano/Desktop/Proposal_1/vsw_100XP_MMGBSA_4HG7	vsw_100XP_MMGBSA_4HG7-MMGBSA_1-001.maegz
	ligprep_FDA_DrugBank_01_May_2025.maegz:1631	632	structures.1631	2025-09-01 10:57:00	2025-09-01 10:57:00																									1631	/home/nagmibano/Desktop/Proposal_1/vsw_100XP_MMGBSA_4HG7	vsw_100XP_MMGBSA_4HG7-MMGBSA_1-001.maegz
	ligprep_FDA_DrugBank_01_May_2025.maegz:2310	633	structures.2310	2025-09-01 10:57:00	2025-09-01 10:57:00																									2310	/home/nagmibano/Desktop/Proposal_1/vsw_100XP_MMGBSA_4HG7	vsw_100XP_MMGBSA_4HG7-MMGBSA_1-001.maegz
	ligprep_FDA_DrugBank_01_May_2025.maegz:375	634	structures.375	2025-09-01 10:57:00	2025-09-01 10:57:00																									375	/home/nagmibano/Desktop/Proposal_1/vsw_100XP_MMGBSA_4HG7	vsw_100XP_MMGBSA_4HG7-MMGBSA_1-001.maegz
	ligprep_FDA_DrugBank_01_May_2025.maegz:1486	635	structures.1486	2025-09-01 10:57:00	2025-09-01 10:57:00																									1486	/home/nagmibano/Desktop/Proposal_1/vsw_100XP_MMGBSA_4HG7	vsw_100XP_MMGBSA_4HG7-MMGBSA_1-001.maegz
	ligprep_FDA_DrugBank_01_May_2025.maegz:910	636	structures.910	2025-09-01 10:57:00	2025-09-01 10:57:00																									910	/home/nagmibano/Desktop/Proposal_1/vsw_100XP_MMGBSA_4HG7	vsw_100XP_MMGBSA_4HG7-MMGBSA_1-001.maegz
	ligprep_FDA_DrugBank_01_May_2025.maegz:123	637	structures.123	2025-09-01 10:57:00	2025-09-01 10:57:00																									123	/home/nagmibano/Desktop/Proposal_1/vsw_100XP_MMGBSA_4HG7	vsw_100XP_MMGBSA_4HG7-MMGBSA_1-001.maegz
	ligprep_FDA_DrugBank_01_May_2025.maegz:453	638	structures.453	2025-09-01 10:57:00	2025-09-01 10:57:00																									453	/home/nagmibano/Desktop/Proposal_1/vsw_100XP_MMGBSA_4HG7	vsw_100XP_MMGBSA_4HG7-MMGBSA_1-001.maegz
	ligprep_FDA_DrugBank_01_May_2025.maegz:1275	639	structures.1275	2025-09-01 10:57:00	2025-09-01 10:57:00																									1275	/home/nagmibano/Desktop/Proposal_1/vsw_100XP_MMGBSA_4HG7	vsw_100XP_MMGBSA_4HG7-MMGBSA_1-001.maegz
	ligprep_FDA_DrugBank_01_May_2025.maegz:1116	640	structures.1116	2025-09-01 10:57:00	2025-09-01 10:57:00																									1116	/home/nagmibano/Desktop/Proposal_1/vsw_100XP_MMGBSA_4HG7	vsw_100XP_MMGBSA_4HG7-MMGBSA_1-001.maegz
	ligprep_FDA_DrugBank_01_May_2025.maegz:1825	641	structures.1825	2025-09-01 10:57:00	2025-09-01 10:57:00																									1825	/home/nagmibano/Desktop/Proposal_1/vsw_100XP_MMGBSA_4HG7	vsw_100XP_MMGBSA_4HG7-MMGBSA_1-001.maegz
	ligprep_FDA_DrugBank_01_May_2025.maegz:311	642	structures.311	2025-09-01 10:57:00	2025-09-01 10:57:00																									311	/home/nagmibano/Desktop/Proposal_1/vsw_100XP_MMGBSA_4HG7	vsw_100XP_MMGBSA_4HG7-MMGBSA_1-001.maegz
	ligprep_FDA_DrugBank_01_May_2025.maegz:1378	643	structures.1378	2025-09-01 10:57:00	2025-09-01 10:57:00																									1378	/home/nagmibano/Desktop/Proposal_1/vsw_100XP_MMGBSA_4HG7	vsw_100XP_MMGBSA_4HG7-MMGBSA_1-001.maegz
	ligprep_FDA_DrugBank_01_May_2025.maegz:2484	644	structures.2484	2025-09-01 10:57:00	2025-09-01 10:57:00																									2484	/home/nagmibano/Desktop/Proposal_1/vsw_100XP_MMGBSA_4HG7	vsw_100XP_MMGBSA_4HG7-MMGBSA_1-001.maegz
	ligprep_FDA_DrugBank_01_May_2025.maegz:1825	645	structures.1825	2025-09-01 10:57:00	2025-09-01 10:57:00																									1825	/home/nagmibano/Desktop/Proposal_1/vsw_100XP_MMGBSA_4HG7	vsw_100XP_MMGBSA_4HG7-MMGBSA_1-001.maegz
	401	646	structures.270	2025-09-01 10:57:00	2025-09-01 10:57:00																									270	/home/nagmibano/Desktop/Proposal_1/vsw_100XP_MMGBSA_4HG7	vsw_100XP_MMGBSA_4HG7-MMGBSA_1-001.maegz
	ligprep_FDA_DrugBank_01_May_2025.maegz:71	647	structures.71	2025-09-01 10:57:00	2025-09-01 10:57:00																									71	/home/nagmibano/Desktop/Proposal_1/vsw_100XP_MMGBSA_4HG7	vsw_100XP_MMGBSA_4HG7-MMGBSA_1-001.maegz
	ligprep_FDA_DrugBank_01_May_2025.maegz:2222	648	structures.2222	2025-09-01 10:57:00	2025-09-01 10:57:00																									2222	/home/nagmibano/Desktop/Proposal_1/vsw_100XP_MMGBSA_4HG7	vsw_100XP_MMGBSA_4HG7-MMGBSA_1-001.maegz
	622	649	structures.477	2025-09-01 10:57:00	2025-09-01 10:57:00																									477	/home/nagmibano/Desktop/Proposal_1/vsw_100XP_MMGBSA_4HG7	vsw_100XP_MMGBSA_4HG7-MMGBSA_1-001.maegz
	ligprep_FDA_DrugBank_01_May_2025.maegz:2020	650	structures.2020	2025-09-01 10:57:00	2025-09-01 10:57:00																									2020	/home/nagmibano/Desktop/Proposal_1/vsw_100XP_MMGBSA_4HG7	vsw_100XP_MMGBSA_4HG7-MMGBSA_1-001.maegz
	4838	651	structures.1313	2025-09-01 10:57:00	2025-09-01 10:57:00																									1313	/home/nagmibano/Desktop/Proposal_1/vsw_100XP_MMGBSA_4HG7	vsw_100XP_MMGBSA_4HG7-MMGBSA_1-001.maegz
	519	652	structures.379	2025-09-01 10:57:00	2025-09-01 10:57:00																									379	/home/nagmibano/Desktop/Proposal_1/vsw_100XP_MMGBSA_4HG7	vsw_100XP_MMGBSA_4HG7-MMGBSA_1-001.maegz
	ligprep_FDA_DrugBank_01_May_2025.maegz:2297	653	structures.2297	2025-09-01 10:57:00	2025-09-01 10:57:00																									2297	/home/nagmibano/Desktop/Proposal_1/vsw_100XP_MMGBSA_4HG7	vsw_100XP_MMGBSA_4HG7-MMGBSA_1-001.maegz
	813	654	structures.656	2025-09-01 10:57:00	2025-09-01 10:57:00																									656	/home/nagmibano/Desktop/Proposal_1/vsw_100XP_MMGBSA_4HG7	vsw_100XP_MMGBSA_4HG7-MMGBSA_1-001.maegz
	ligprep_FDA_DrugBank_01_May_2025.maegz:2256	655	structures.2256	2025-09-01 10:57:00	2025-09-01 10:57:00																									2256	/home/nagmibano/Desktop/Proposal_1/vsw_100XP_MMGBSA_4HG7	vsw_100XP_MMGBSA_4HG7-MMGBSA_1-001.maegz
	ligprep_FDA_DrugBank_01_May_2025.maegz:1116	656	structures.1116	2025-09-01 10:57:00	2025-09-01 10:57:00																									1116	/home/nagmibano/Desktop/Proposal_1/vsw_100XP_MMGBSA_4HG7	vsw_100XP_MMGBSA_4HG7-MMGBSA_1-001.maegz
	317	657	structures.190	2025-09-01 10:57:00	2025-09-01 10:57:00																									190	/home/nagmibano/Desktop/Proposal_1/vsw_100XP_MMGBSA_4HG7	vsw_100XP_MMGBSA_4HG7-MMGBSA_1-001.maegz
	ligprep_FDA_DrugBank_01_May_2025.maegz:71	658	structures.71	2025-09-01 10:57:00	2025-09-01 10:57:00																									71	/home/nagmibano/Desktop/Proposal_1/vsw_100XP_MMGBSA_4HG7	vsw_100XP_MMGBSA_4HG7-MMGBSA_1-001.maegz
	1178	659	structures.995	2025-09-01 10:57:00	2025-09-01 10:57:00																									995	/home/nagmibano/Desktop/Proposal_1/vsw_100XP_MMGBSA_4HG7	vsw_100XP_MMGBSA_4HG7-MMGBSA_1-001.maegz
	1176	660	structures.993	2025-09-01 10:57:00	2025-09-01 10:57:00																									993	/home/nagmibano/Desktop/Proposal_1/vsw_100XP_MMGBSA_4HG7	vsw_100XP_MMGBSA_4HG7-MMGBSA_1-001.maegz
	ligprep_FDA_DrugBank_01_May_2025.maegz:1813	661	structures.1813	2025-09-01 10:57:00	2025-09-01 10:57:00																									1813	/home/nagmibano/Desktop/Proposal_1/vsw_100XP_MMGBSA_4HG7	vsw_100XP_MMGBSA_4HG7-MMGBSA_1-001.maegz
	564	662	structures.422	2025-09-01 10:57:00	2025-09-01 10:57:00																									422	/home/nagmibano/Desktop/Proposal_1/vsw_100XP_MMGBSA_4HG7	vsw_100XP_MMGBSA_4HG7-MMGBSA_1-001.maegz
	3162	663	structures.237	2025-09-01 10:57:00	2025-09-01 10:57:00																									237	/home/nagmibano/Desktop/Proposal_1/vsw_100XP_MMGBSA_4HG7	vsw_100XP_MMGBSA_4HG7-MMGBSA_1-001.maegz
	1619	664	structures.1209	2025-09-01 10:57:00	2025-09-01 10:57:00																									1209	/home/nagmibano/Desktop/Proposal_1/vsw_100XP_MMGBSA_4HG7	vsw_100XP_MMGBSA_4HG7-MMGBSA_1-001.maegz
	ligprep_FDA_DrugBank_01_May_2025.maegz:1825	665	structures.1825	2025-09-01 10:57:00	2025-09-01 10:57:00																									1825	/home/nagmibano/Desktop/Proposal_1/vsw_100XP_MMGBSA_4HG7	vsw_100XP_MMGBSA_4HG7-MMGBSA_1-001.maegz
	ligprep_FDA_DrugBank_01_May_2025.maegz:1345	666	structures.1345	2025-09-01 10:57:00	2025-09-01 10:57:00																									1345	/home/nagmibano/Desktop/Proposal_1/vsw_100XP_MMGBSA_4HG7	vsw_100XP_MMGBSA_4HG7-MMGBSA_1-001.maegz
	ligprep_FDA_DrugBank_01_May_2025.maegz:2479	667	structures.2479	2025-09-01 10:57:00	2025-09-01 10:57:00																									2479	/home/nagmibano/Desktop/Proposal_1/vsw_100XP_MMGBSA_4HG7	vsw_100XP_MMGBSA_4HG7-MMGBSA_1-001.maegz
	631	668	structures.486	2025-09-01 10:57:00	2025-09-01 10:57:00																									486	/home/nagmibano/Desktop/Proposal_1/vsw_100XP_MMGBSA_4HG7	vsw_100XP_MMGBSA_4HG7-MMGBSA_1-001.maegz
	476	669	structures.340	2025-09-01 10:57:00	2025-09-01 10:57:00																									340	/home/nagmibano/Desktop/Proposal_1/vsw_100XP_MMGBSA_4HG7	vsw_100XP_MMGBSA_4HG7-MMGBSA_1-001.maegz
	ligprep_FDA_DrugBank_01_May_2025.maegz:2522	670	structures.2522	2025-09-01 10:57:00	2025-09-01 10:57:00																									2522	/home/nagmibano/Desktop/Proposal_1/vsw_100XP_MMGBSA_4HG7	vsw_100XP_MMGBSA_4HG7-MMGBSA_1-001.maegz
	ligprep_FDA_DrugBank_01_May_2025.maegz:1707	671	structures.1707	2025-09-01 10:57:00	2025-09-01 10:57:00																									1707	/home/nagmibano/Desktop/Proposal_1/vsw_100XP_MMGBSA_4HG7	vsw_100XP_MMGBSA_4HG7-MMGBSA_1-001.maegz
		672	structures.1607	2025-09-01 10:57:00	2025-09-01 10:57:00																									1607	/home/nagmibano/Desktop/Proposal_1/vsw_100XP_MMGBSA_4HG7	vsw_100XP_MMGBSA_4HG7-MMGBSA_1-001.maegz
	ligprep_FDA_DrugBank_01_May_2025.maegz:1623	673	structures.1623	2025-09-01 10:57:00	2025-09-01 10:57:00																									1623	/home/nagmibano/Desktop/Proposal_1/vsw_100XP_MMGBSA_4HG7	vsw_100XP_MMGBSA_4HG7-MMGBSA_1-001.maegz
	ligprep_FDA_DrugBank_01_May_2025.maegz:2310	674	structures.2310	2025-09-01 10:57:00	2025-09-01 10:57:00																									2310	/home/nagmibano/Desktop/Proposal_1/vsw_100XP_MMGBSA_4HG7	vsw_100XP_MMGBSA_4HG7-MMGBSA_1-001.maegz
	371	675	structures.242	2025-09-01 10:57:00	2025-09-01 10:57:00																									242	/home/nagmibano/Desktop/Proposal_1/vsw_100XP_MMGBSA_4HG7	vsw_100XP_MMGBSA_4HG7-MMGBSA_1-001.maegz
	ligprep_FDA_DrugBank_01_May_2025.maegz:2489	676	structures.2489	2025-09-01 10:57:00	2025-09-01 10:57:00																									2489	/home/nagmibano/Desktop/Proposal_1/vsw_100XP_MMGBSA_4HG7	vsw_100XP_MMGBSA_4HG7-MMGBSA_1-001.maegz
	ligprep_FDA_DrugBank_01_May_2025.maegz:1825	677	structures.1825	2025-09-01 10:57:00	2025-09-01 10:57:00																									1825	/home/nagmibano/Desktop/Proposal_1/vsw_100XP_MMGBSA_4HG7	vsw_100XP_MMGBSA_4HG7-MMGBSA_1-001.maegz
	ligprep_FDA_DrugBank_01_May_2025.maegz:339	678	structures.339	2025-09-01 10:57:00	2025-09-01 10:57:00																									339	/home/nagmibano/Desktop/Proposal_1/vsw_100XP_MMGBSA_4HG7	vsw_100XP_MMGBSA_4HG7-MMGBSA_1-001.maegz
	ligprep_FDA_DrugBank_01_May_2025.maegz:1938	679	structures.1938	2025-09-01 10:57:00	2025-09-01 10:57:00																									1938	/home/nagmibano/Desktop/Proposal_1/vsw_100XP_MMGBSA_4HG7	vsw_100XP_MMGBSA_4HG7-MMGBSA_1-001.maegz
	ligprep_FDA_DrugBank_01_May_2025.maegz:2204	680	structures.2204	2025-09-01 10:57:00	2025-09-01 10:57:00																									2204	/home/nagmibano/Desktop/Proposal_1/vsw_100XP_MMGBSA_4HG7	vsw_100XP_MMGBSA_4HG7-MMGBSA_1-001.maegz
	ligprep_FDA_DrugBank_01_May_2025.maegz:442	681	structures.442	2025-09-01 10:57:00	2025-09-01 10:57:00																									442	/home/nagmibano/Desktop/Proposal_1/vsw_100XP_MMGBSA_4HG7	vsw_100XP_MMGBSA_4HG7-MMGBSA_1-001.maegz
	ligprep_FDA_DrugBank_01_May_2025.maegz:1615	682	structures.1615	2025-09-01 10:57:00	2025-09-01 10:57:00																									1615	/home/nagmibano/Desktop/Proposal_1/vsw_100XP_MMGBSA_4HG7	vsw_100XP_MMGBSA_4HG7-MMGBSA_1-001.maegz
	ligprep_FDA_DrugBank_01_May_2025.maegz:1906	683	structures.1906	2025-09-01 10:57:00	2025-09-01 10:57:00																									1906	/home/nagmibano/Desktop/Proposal_1/vsw_100XP_MMGBSA_4HG7	vsw_100XP_MMGBSA_4HG7-MMGBSA_1-001.maegz
	273	684	structures.148	2025-09-01 10:57:00	2025-09-01 10:57:00																									148	/home/nagmibano/Desktop/Proposal_1/vsw_100XP_MMGBSA_4HG7	vsw_100XP_MMGBSA_4HG7-MMGBSA_1-001.maegz
	ligprep_FDA_DrugBank_01_May_2025.maegz:2426	685	structures.2426	2025-09-01 10:57:00	2025-09-01 10:57:00																									2426	/home/nagmibano/Desktop/Proposal_1/vsw_100XP_MMGBSA_4HG7	vsw_100XP_MMGBSA_4HG7-MMGBSA_1-001.maegz
	ligprep_FDA_DrugBank_01_May_2025.maegz:2562	686	structures.2562	2025-09-01 10:57:00	2025-09-01 10:57:00																									2562	/home/nagmibano/Desktop/Proposal_1/vsw_100XP_MMGBSA_4HG7	vsw_100XP_MMGBSA_4HG7-MMGBSA_1-001.maegz
	ligprep_FDA_DrugBank_01_May_2025.maegz:2147	687	structures.2147	2025-09-01 10:57:00	2025-09-01 10:57:00																									2147	/home/nagmibano/Desktop/Proposal_1/vsw_100XP_MMGBSA_4HG7	vsw_100XP_MMGBSA_4HG7-MMGBSA_1-001.maegz
	ligprep_FDA_DrugBank_01_May_2025.maegz:748	688	structures.748	2025-09-01 10:57:00	2025-09-01 10:57:00																									748	/home/nagmibano/Desktop/Proposal_1/vsw_100XP_MMGBSA_4HG7	vsw_100XP_MMGBSA_4HG7-MMGBSA_1-001.maegz
	1115	689	structures.934	2025-09-01 10:57:00	2025-09-01 10:57:00																									934	/home/nagmibano/Desktop/Proposal_1/vsw_100XP_MMGBSA_4HG7	vsw_100XP_MMGBSA_4HG7-MMGBSA_1-001.maegz
	ligprep_FDA_DrugBank_01_May_2025.maegz:2616	690	structures.2616	2025-09-01 10:57:00	2025-09-01 10:57:00																									2616	/home/nagmibano/Desktop/Proposal_1/vsw_100XP_MMGBSA_4HG7	vsw_100XP_MMGBSA_4HG7-MMGBSA_1-001.maegz
	ligprep_FDA_DrugBank_01_May_2025.maegz:1116	691	structures.1116	2025-09-01 10:57:00	2025-09-01 10:57:00																									1116	/home/nagmibano/Desktop/Proposal_1/vsw_100XP_MMGBSA_4HG7	vsw_100XP_MMGBSA_4HG7-MMGBSA_1-001.maegz
	ligprep_FDA_DrugBank_01_May_2025.maegz:291	692	structures.291	2025-09-01 10:57:00	2025-09-01 10:57:00																									291	/home/nagmibano/Desktop/Proposal_1/vsw_100XP_MMGBSA_4HG7	vsw_100XP_MMGBSA_4HG7-MMGBSA_1-001.maegz
	967	693	structures.798	2025-09-01 10:57:00	2025-09-01 10:57:00																									798	/home/nagmibano/Desktop/Proposal_1/vsw_100XP_MMGBSA_4HG7	vsw_100XP_MMGBSA_4HG7-MMGBSA_1-001.maegz
	1230	694	structures.1045	2025-09-01 10:57:00	2025-09-01 10:57:00																									1045	/home/nagmibano/Desktop/Proposal_1/vsw_100XP_MMGBSA_4HG7	vsw_100XP_MMGBSA_4HG7-MMGBSA_1-001.maegz
	ligprep_FDA_DrugBank_01_May_2025.maegz:2296	695	structures.2296	2025-09-01 10:57:00	2025-09-01 10:57:00																									2296	/home/nagmibano/Desktop/Proposal_1/vsw_100XP_MMGBSA_4HG7	vsw_100XP_MMGBSA_4HG7-MMGBSA_1-001.maegz
	ligprep_FDA_DrugBank_01_May_2025.maegz:479	696	structures.479	2025-09-01 10:57:00	2025-09-01 10:57:00																									479	/home/nagmibano/Desktop/Proposal_1/vsw_100XP_MMGBSA_4HG7	vsw_100XP_MMGBSA_4HG7-MMGBSA_1-001.maegz
	ligprep_FDA_DrugBank_01_May_2025.maegz:2247	697	structures.2247	2025-09-01 10:57:00	2025-09-01 10:57:00																									2247	/home/nagmibano/Desktop/Proposal_1/vsw_100XP_MMGBSA_4HG7	vsw_100XP_MMGBSA_4HG7-MMGBSA_1-001.maegz
	ligprep_FDA_DrugBank_01_May_2025.maegz:1927	698	structures.1927	2025-09-01 10:57:00	2025-09-01 10:57:00																									1927	/home/nagmibano/Desktop/Proposal_1/vsw_100XP_MMGBSA_4HG7	vsw_100XP_MMGBSA_4HG7-MMGBSA_1-001.maegz
	ligprep_FDA_DrugBank_01_May_2025.maegz:401	699	structures.401	2025-09-01 10:57:00	2025-09-01 10:57:00																									401	/home/nagmibano/Desktop/Proposal_1/vsw_100XP_MMGBSA_4HG7	vsw_100XP_MMGBSA_4HG7-MMGBSA_1-001.maegz
	ligprep_FDA_DrugBank_01_May_2025.maegz:291	700	structures.291	2025-09-01 10:57:00	2025-09-01 10:57:00																									291	/home/nagmibano/Desktop/Proposal_1/vsw_100XP_MMGBSA_4HG7	vsw_100XP_MMGBSA_4HG7-MMGBSA_1-001.maegz
	ligprep_FDA_DrugBank_01_May_2025.maegz:1333	701	structures.1333	2025-09-01 10:57:00	2025-09-01 10:57:00																									1333	/home/nagmibano/Desktop/Proposal_1/vsw_100XP_MMGBSA_4HG7	vsw_100XP_MMGBSA_4HG7-MMGBSA_1-001.maegz
	ligprep_FDA_DrugBank_01_May_2025.maegz:448	702	structures.448	2025-09-01 10:57:00	2025-09-01 10:57:00																									448	/home/nagmibano/Desktop/Proposal_1/vsw_100XP_MMGBSA_4HG7	vsw_100XP_MMGBSA_4HG7-MMGBSA_1-001.maegz
	ligprep_FDA_DrugBank_01_May_2025.maegz:1763	703	structures.1763	2025-09-01 10:57:00	2025-09-01 10:57:00																									1763	/home/nagmibano/Desktop/Proposal_1/vsw_100XP_MMGBSA_4HG7	vsw_100XP_MMGBSA_4HG7-MMGBSA_1-001.maegz
	783	704	structures.629	2025-09-01 10:57:00	2025-09-01 10:57:00																									629	/home/nagmibano/Desktop/Proposal_1/vsw_100XP_MMGBSA_4HG7	vsw_100XP_MMGBSA_4HG7-MMGBSA_1-001.maegz
	ligprep_FDA_DrugBank_01_May_2025.maegz:2423	705	structures.2423	2025-09-01 10:57:00	2025-09-01 10:57:00																									2423	/home/nagmibano/Desktop/Proposal_1/vsw_100XP_MMGBSA_4HG7	vsw_100XP_MMGBSA_4HG7-MMGBSA_1-001.maegz
	884	706	structures.722	2025-09-01 10:57:00	2025-09-01 10:57:00																									722	/home/nagmibano/Desktop/Proposal_1/vsw_100XP_MMGBSA_4HG7	vsw_100XP_MMGBSA_4HG7-MMGBSA_1-001.maegz
	197	707	structures.75	2025-09-01 10:57:00	2025-09-01 10:57:00																									75	/home/nagmibano/Desktop/Proposal_1/vsw_100XP_MMGBSA_4HG7	vsw_100XP_MMGBSA_4HG7-MMGBSA_1-001.maegz
	891	708	structures.728	2025-09-01 10:57:00	2025-09-01 10:57:00																									728	/home/nagmibano/Desktop/Proposal_1/vsw_100XP_MMGBSA_4HG7	vsw_100XP_MMGBSA_4HG7-MMGBSA_1-001.maegz
	ligprep_FDA_DrugBank_01_May_2025.maegz:634	709	structures.634	2025-09-01 10:57:00	2025-09-01 10:57:00																									634	/home/nagmibano/Desktop/Proposal_1/vsw_100XP_MMGBSA_4HG7	vsw_100XP_MMGBSA_4HG7-MMGBSA_1-001.maegz
	1124	710	structures.943	2025-09-01 10:57:00	2025-09-01 10:57:00																									943	/home/nagmibano/Desktop/Proposal_1/vsw_100XP_MMGBSA_4HG7	vsw_100XP_MMGBSA_4HG7-MMGBSA_1-001.maegz
	1267	711	structures.1078	2025-09-01 10:57:00	2025-09-01 10:57:00																									1078	/home/nagmibano/Desktop/Proposal_1/vsw_100XP_MMGBSA_4HG7	vsw_100XP_MMGBSA_4HG7-MMGBSA_1-001.maegz
	ligprep_FDA_DrugBank_01_May_2025.maegz:1530	712	structures.1530	2025-09-01 10:57:00	2025-09-01 10:57:00																									1530	/home/nagmibano/Desktop/Proposal_1/vsw_100XP_MMGBSA_4HG7	vsw_100XP_MMGBSA_4HG7-MMGBSA_1-001.maegz
	998	713	structures.828	2025-09-01 10:57:00	2025-09-01 10:57:00																									828	/home/nagmibano/Desktop/Proposal_1/vsw_100XP_MMGBSA_4HG7	vsw_100XP_MMGBSA_4HG7-MMGBSA_1-001.maegz
	ligprep_FDA_DrugBank_01_May_2025.maegz:1388	714	structures.1388	2025-09-01 10:57:00	2025-09-01 10:57:00																									1388	/home/nagmibano/Desktop/Proposal_1/vsw_100XP_MMGBSA_4HG7	vsw_100XP_MMGBSA_4HG7-MMGBSA_1-001.maegz
	ligprep_FDA_DrugBank_01_May_2025.maegz:1825	715	structures.1825	2025-09-01 10:57:00	2025-09-01 10:57:00																									1825	/home/nagmibano/Desktop/Proposal_1/vsw_100XP_MMGBSA_4HG7	vsw_100XP_MMGBSA_4HG7-MMGBSA_1-001.maegz
	ligprep_FDA_DrugBank_01_May_2025.maegz:314	716	structures.314	2025-09-01 10:57:00	2025-09-01 10:57:00																									314	/home/nagmibano/Desktop/Proposal_1/vsw_100XP_MMGBSA_4HG7	vsw_100XP_MMGBSA_4HG7-MMGBSA_1-001.maegz
	213	717	structures.90	2025-09-01 10:57:00	2025-09-01 10:57:00																									90	/home/nagmibano/Desktop/Proposal_1/vsw_100XP_MMGBSA_4HG7	vsw_100XP_MMGBSA_4HG7-MMGBSA_1-001.maegz
	735	718	structures.584	2025-09-01 10:57:00	2025-09-01 10:57:00																									584	/home/nagmibano/Desktop/Proposal_1/vsw_100XP_MMGBSA_4HG7	vsw_100XP_MMGBSA_4HG7-MMGBSA_1-001.maegz
	ligprep_FDA_DrugBank_01_May_2025.maegz:1654	719	structures.1654	2025-09-01 10:57:00	2025-09-01 10:57:00																									1654	/home/nagmibano/Desktop/Proposal_1/vsw_100XP_MMGBSA_4HG7	vsw_100XP_MMGBSA_4HG7-MMGBSA_1-001.maegz
	ligprep_FDA_DrugBank_01_May_2025.maegz:2253	720	structures.2253	2025-09-01 10:57:00	2025-09-01 10:57:00																									2253	/home/nagmibano/Desktop/Proposal_1/vsw_100XP_MMGBSA_4HG7	vsw_100XP_MMGBSA_4HG7-MMGBSA_1-001.maegz
	1151	721	structures.969	2025-09-01 10:57:00	2025-09-01 10:57:00																									969	/home/nagmibano/Desktop/Proposal_1/vsw_100XP_MMGBSA_4HG7	vsw_100XP_MMGBSA_4HG7-MMGBSA_1-001.maegz
	ligprep_FDA_DrugBank_01_May_2025.maegz:1906	722	structures.1906	2025-09-01 10:57:00	2025-09-01 10:57:00																									1906	/home/nagmibano/Desktop/Proposal_1/vsw_100XP_MMGBSA_4HG7	vsw_100XP_MMGBSA_4HG7-MMGBSA_1-001.maegz
	ligprep_FDA_DrugBank_01_May_2025.maegz:2310	723	structures.2310	2025-09-01 10:57:00	2025-09-01 10:57:00																									2310	/home/nagmibano/Desktop/Proposal_1/vsw_100XP_MMGBSA_4HG7	vsw_100XP_MMGBSA_4HG7-MMGBSA_1-001.maegz
	422	724	structures.290	2025-09-01 10:57:00	2025-09-01 10:57:00																									290	/home/nagmibano/Desktop/Proposal_1/vsw_100XP_MMGBSA_4HG7	vsw_100XP_MMGBSA_4HG7-MMGBSA_1-001.maegz
	ligprep_FDA_DrugBank_01_May_2025.maegz:2415	725	structures.2415	2025-09-01 10:57:00	2025-09-01 10:57:00																									2415	/home/nagmibano/Desktop/Proposal_1/vsw_100XP_MMGBSA_4HG7	vsw_100XP_MMGBSA_4HG7-MMGBSA_1-001.maegz
	622	726	structures.477	2025-09-01 10:57:00	2025-09-01 10:57:00																									477	/home/nagmibano/Desktop/Proposal_1/vsw_100XP_MMGBSA_4HG7	vsw_100XP_MMGBSA_4HG7-MMGBSA_1-001.maegz
	ligprep_FDA_DrugBank_01_May_2025.maegz:2533	727	structures.2533	2025-09-01 10:57:00	2025-09-01 10:57:00																									2533	/home/nagmibano/Desktop/Proposal_1/vsw_100XP_MMGBSA_4HG7	vsw_100XP_MMGBSA_4HG7-MMGBSA_1-001.maegz
	ligprep_FDA_DrugBank_01_May_2025.maegz:1990	728	structures.1990	2025-09-01 10:57:00	2025-09-01 10:57:00																									1990	/home/nagmibano/Desktop/Proposal_1/vsw_100XP_MMGBSA_4HG7	vsw_100XP_MMGBSA_4HG7-MMGBSA_1-001.maegz
	ligprep_FDA_DrugBank_01_May_2025.maegz:2377	729	structures.2377	2025-09-01 10:57:00	2025-09-01 10:57:00																									2377	/home/nagmibano/Desktop/Proposal_1/vsw_100XP_MMGBSA_4HG7	vsw_100XP_MMGBSA_4HG7-MMGBSA_1-001.maegz
	ligprep_FDA_DrugBank_01_May_2025.maegz:2157	730	structures.2157	2025-09-01 10:57:00	2025-09-01 10:57:00																									2157	/home/nagmibano/Desktop/Proposal_1/vsw_100XP_MMGBSA_4HG7	vsw_100XP_MMGBSA_4HG7-MMGBSA_1-001.maegz
	387	731	structures.256	2025-09-01 10:57:00	2025-09-01 10:57:00																									256	/home/nagmibano/Desktop/Proposal_1/vsw_100XP_MMGBSA_4HG7	vsw_100XP_MMGBSA_4HG7-MMGBSA_1-001.maegz
	ligprep_FDA_DrugBank_01_May_2025.maegz:1744	732	structures.1744	2025-09-01 10:57:00	2025-09-01 10:57:00																									1744	/home/nagmibano/Desktop/Proposal_1/vsw_100XP_MMGBSA_4HG7	vsw_100XP_MMGBSA_4HG7-MMGBSA_1-001.maegz
	651	733	structures.504	2025-09-01 10:57:00	2025-09-01 10:57:00																									504	/home/nagmibano/Desktop/Proposal_1/vsw_100XP_MMGBSA_4HG7	vsw_100XP_MMGBSA_4HG7-MMGBSA_1-001.maegz
	ligprep_FDA_DrugBank_01_May_2025.maegz:1131	734	structures.1131	2025-09-01 10:57:00	2025-09-01 10:57:00																									1131	/home/nagmibano/Desktop/Proposal_1/vsw_100XP_MMGBSA_4HG7	vsw_100XP_MMGBSA_4HG7-MMGBSA_1-001.maegz
	979	735	structures.810	2025-09-01 10:57:00	2025-09-01 10:57:00																									810	/home/nagmibano/Desktop/Proposal_1/vsw_100XP_MMGBSA_4HG7	vsw_100XP_MMGBSA_4HG7-MMGBSA_1-001.maegz
	1621	736	structures.1211	2025-09-01 10:57:00	2025-09-01 10:57:00																									1211	/home/nagmibano/Desktop/Proposal_1/vsw_100XP_MMGBSA_4HG7	vsw_100XP_MMGBSA_4HG7-MMGBSA_1-001.maegz
	561	737	structures.419	2025-09-01 10:57:00	2025-09-01 10:57:00																									419	/home/nagmibano/Desktop/Proposal_1/vsw_100XP_MMGBSA_4HG7	vsw_100XP_MMGBSA_4HG7-MMGBSA_1-001.maegz
	ligprep_FDA_DrugBank_01_May_2025.maegz:752	738	structures.752	2025-09-01 10:57:00	2025-09-01 10:57:00																									752	/home/nagmibano/Desktop/Proposal_1/vsw_100XP_MMGBSA_4HG7	vsw_100XP_MMGBSA_4HG7-MMGBSA_1-001.maegz
	ligprep_FDA_DrugBank_01_May_2025.maegz:2548	739	structures.2548	2025-09-01 10:57:00	2025-09-01 10:57:00																									2548	/home/nagmibano/Desktop/Proposal_1/vsw_100XP_MMGBSA_4HG7	vsw_100XP_MMGBSA_4HG7-MMGBSA_1-001.maegz
	4837	740	structures.1312	2025-09-01 10:57:00	2025-09-01 10:57:00																									1312	/home/nagmibano/Desktop/Proposal_1/vsw_100XP_MMGBSA_4HG7	vsw_100XP_MMGBSA_4HG7-MMGBSA_1-001.maegz
	ligprep_FDA_DrugBank_01_May_2025.maegz:1825	741	structures.1825	2025-09-01 10:57:00	2025-09-01 10:57:00																									1825	/home/nagmibano/Desktop/Proposal_1/vsw_100XP_MMGBSA_4HG7	vsw_100XP_MMGBSA_4HG7-MMGBSA_1-001.maegz
	349	742	structures.221	2025-09-01 10:57:00	2025-09-01 10:57:00																									221	/home/nagmibano/Desktop/Proposal_1/vsw_100XP_MMGBSA_4HG7	vsw_100XP_MMGBSA_4HG7-MMGBSA_1-001.maegz
	ligprep_FDA_DrugBank_01_May_2025.maegz:653	743	structures.653	2025-09-01 10:57:00	2025-09-01 10:57:00																									653	/home/nagmibano/Desktop/Proposal_1/vsw_100XP_MMGBSA_4HG7	vsw_100XP_MMGBSA_4HG7-MMGBSA_1-001.maegz
	ligprep_FDA_DrugBank_01_May_2025.maegz:2475	744	structures.2475	2025-09-01 10:57:00	2025-09-01 10:57:00																									2475	/home/nagmibano/Desktop/Proposal_1/vsw_100XP_MMGBSA_4HG7	vsw_100XP_MMGBSA_4HG7-MMGBSA_1-001.maegz
	Guaiacol	745	structures.2002	2025-09-01 10:57:00	2025-09-01 10:57:00																									2002	/home/nagmibano/Desktop/Proposal_1/vsw_100XP_MMGBSA_4HG7	vsw_100XP_MMGBSA_4HG7-MMGBSA_1-001.maegz
	ligprep_FDA_DrugBank_01_May_2025.maegz:968	746	structures.968	2025-09-01 10:57:00	2025-09-01 10:57:00																									968	/home/nagmibano/Desktop/Proposal_1/vsw_100XP_MMGBSA_4HG7	vsw_100XP_MMGBSA_4HG7-MMGBSA_1-001.maegz
	AND	747	structures.1222	2025-09-01 10:57:00	2025-09-01 10:57:00																									1222	/home/nagmibano/Desktop/Proposal_1/vsw_100XP_MMGBSA_4HG7	vsw_100XP_MMGBSA_4HG7-MMGBSA_1-001.maegz
	ligprep_FDA_DrugBank_01_May_2025.maegz:218	748	structures.218	2025-09-01 10:57:00	2025-09-01 10:57:00																									218	/home/nagmibano/Desktop/Proposal_1/vsw_100XP_MMGBSA_4HG7	vsw_100XP_MMGBSA_4HG7-MMGBSA_1-001.maegz
	ligprep_FDA_DrugBank_01_May_2025.maegz:469	749	structures.469	2025-09-01 10:57:00	2025-09-01 10:57:00																									469	/home/nagmibano/Desktop/Proposal_1/vsw_100XP_MMGBSA_4HG7	vsw_100XP_MMGBSA_4HG7-MMGBSA_1-001.maegz
	ligprep_FDA_DrugBank_01_May_2025.maegz:973	750	structures.973	2025-09-01 10:57:00	2025-09-01 10:57:00																									973	/home/nagmibano/Desktop/Proposal_1/vsw_100XP_MMGBSA_4HG7	vsw_100XP_MMGBSA_4HG7-MMGBSA_1-001.maegz
	ligprep_FDA_DrugBank_01_May_2025.maegz:2393	751	structures.2393	2025-09-01 10:57:00	2025-09-01 10:57:00																									2393	/home/nagmibano/Desktop/Proposal_1/vsw_100XP_MMGBSA_4HG7	vsw_100XP_MMGBSA_4HG7-MMGBSA_1-001.maegz
	ligprep_FDA_DrugBank_01_May_2025.maegz:2148	752	structures.2148	2025-09-01 10:57:00	2025-09-01 10:57:00																									2148	/home/nagmibano/Desktop/Proposal_1/vsw_100XP_MMGBSA_4HG7	vsw_100XP_MMGBSA_4HG7-MMGBSA_1-001.maegz
	ligprep_FDA_DrugBank_01_May_2025.maegz:505	753	structures.505	2025-09-01 10:57:00	2025-09-01 10:57:00																									505	/home/nagmibano/Desktop/Proposal_1/vsw_100XP_MMGBSA_4HG7	vsw_100XP_MMGBSA_4HG7-MMGBSA_1-001.maegz
	ligprep_FDA_DrugBank_01_May_2025.maegz:1349	754	structures.1349	2025-09-01 10:57:00	2025-09-01 10:57:00																									1349	/home/nagmibano/Desktop/Proposal_1/vsw_100XP_MMGBSA_4HG7	vsw_100XP_MMGBSA_4HG7-MMGBSA_1-001.maegz
	ligprep_FDA_DrugBank_01_May_2025.maegz:2507	755	structures.2507	2025-09-01 10:57:00	2025-09-01 10:57:00																									2507	/home/nagmibano/Desktop/Proposal_1/vsw_100XP_MMGBSA_4HG7	vsw_100XP_MMGBSA_4HG7-MMGBSA_1-001.maegz
	ligprep_FDA_DrugBank_01_May_2025.maegz:1329	756	structures.1329	2025-09-01 10:57:00	2025-09-01 10:57:00																									1329	/home/nagmibano/Desktop/Proposal_1/vsw_100XP_MMGBSA_4HG7	vsw_100XP_MMGBSA_4HG7-MMGBSA_1-001.maegz
	800	757	structures.644	2025-09-01 10:57:00	2025-09-01 10:57:00																									644	/home/nagmibano/Desktop/Proposal_1/vsw_100XP_MMGBSA_4HG7	vsw_100XP_MMGBSA_4HG7-MMGBSA_1-001.maegz
	ligprep_FDA_DrugBank_01_May_2025.maegz:551	758	structures.551	2025-09-01 10:57:00	2025-09-01 10:57:00																									551	/home/nagmibano/Desktop/Proposal_1/vsw_100XP_MMGBSA_4HG7	vsw_100XP_MMGBSA_4HG7-MMGBSA_1-001.maegz
	ligprep_FDA_DrugBank_01_May_2025.maegz:2310	759	structures.2310	2025-09-01 10:57:00	2025-09-01 10:57:00																									2310	/home/nagmibano/Desktop/Proposal_1/vsw_100XP_MMGBSA_4HG7	vsw_100XP_MMGBSA_4HG7-MMGBSA_1-001.maegz
	401	760	structures.270	2025-09-01 10:57:00	2025-09-01 10:57:00																									270	/home/nagmibano/Desktop/Proposal_1/vsw_100XP_MMGBSA_4HG7	vsw_100XP_MMGBSA_4HG7-MMGBSA_1-001.maegz
	1619	761	structures.1209	2025-09-01 10:57:00	2025-09-01 10:57:00																									1209	/home/nagmibano/Desktop/Proposal_1/vsw_100XP_MMGBSA_4HG7	vsw_100XP_MMGBSA_4HG7-MMGBSA_1-001.maegz
	ligprep_FDA_DrugBank_01_May_2025.maegz:420	762	structures.420	2025-09-01 10:57:00	2025-09-01 10:57:00																									420	/home/nagmibano/Desktop/Proposal_1/vsw_100XP_MMGBSA_4HG7	vsw_100XP_MMGBSA_4HG7-MMGBSA_1-001.maegz
	ligprep_FDA_DrugBank_01_May_2025.maegz:1523	763	structures.1523	2025-09-01 10:57:00	2025-09-01 10:57:00																									1523	/home/nagmibano/Desktop/Proposal_1/vsw_100XP_MMGBSA_4HG7	vsw_100XP_MMGBSA_4HG7-MMGBSA_1-001.maegz
	ligprep_FDA_DrugBank_01_May_2025.maegz:1825	764	structures.1825	2025-09-01 10:57:00	2025-09-01 10:57:00																									1825	/home/nagmibano/Desktop/Proposal_1/vsw_100XP_MMGBSA_4HG7	vsw_100XP_MMGBSA_4HG7-MMGBSA_1-001.maegz
	ligprep_FDA_DrugBank_01_May_2025.maegz:585	765	structures.585	2025-09-01 10:57:00	2025-09-01 10:57:00																									585	/home/nagmibano/Desktop/Proposal_1/vsw_100XP_MMGBSA_4HG7	vsw_100XP_MMGBSA_4HG7-MMGBSA_1-001.maegz
	609	766	structures.466	2025-09-01 10:57:00	2025-09-01 10:57:00																									466	/home/nagmibano/Desktop/Proposal_1/vsw_100XP_MMGBSA_4HG7	vsw_100XP_MMGBSA_4HG7-MMGBSA_1-001.maegz
	908	767	structures.743	2025-09-01 10:57:00	2025-09-01 10:57:00																									743	/home/nagmibano/Desktop/Proposal_1/vsw_100XP_MMGBSA_4HG7	vsw_100XP_MMGBSA_4HG7-MMGBSA_1-001.maegz
	370	768	structures.241	2025-09-01 10:57:00	2025-09-01 10:57:00																									241	/home/nagmibano/Desktop/Proposal_1/vsw_100XP_MMGBSA_4HG7	vsw_100XP_MMGBSA_4HG7-MMGBSA_1-001.maegz
	ligprep_FDA_DrugBank_01_May_2025.maegz:2419	769	structures.2419	2025-09-01 10:57:00	2025-09-01 10:57:00																									2419	/home/nagmibano/Desktop/Proposal_1/vsw_100XP_MMGBSA_4HG7	vsw_100XP_MMGBSA_4HG7-MMGBSA_1-001.maegz
	ligprep_FDA_DrugBank_01_May_2025.maegz:2316	770	structures.2316	2025-09-01 10:57:00	2025-09-01 10:57:00																									2316	/home/nagmibano/Desktop/Proposal_1/vsw_100XP_MMGBSA_4HG7	vsw_100XP_MMGBSA_4HG7-MMGBSA_1-001.maegz
	1087	771	structures.909	2025-09-01 10:57:00	2025-09-01 10:57:00																									909	/home/nagmibano/Desktop/Proposal_1/vsw_100XP_MMGBSA_4HG7	vsw_100XP_MMGBSA_4HG7-MMGBSA_1-001.maegz
	ligprep_FDA_DrugBank_01_May_2025.maegz:2086	772	structures.2086	2025-09-01 10:57:00	2025-09-01 10:57:00																									2086	/home/nagmibano/Desktop/Proposal_1/vsw_100XP_MMGBSA_4HG7	vsw_100XP_MMGBSA_4HG7-MMGBSA_1-001.maegz
	376	773	structures.246	2025-09-01 10:57:00	2025-09-01 10:57:00																									246	/home/nagmibano/Desktop/Proposal_1/vsw_100XP_MMGBSA_4HG7	vsw_100XP_MMGBSA_4HG7-MMGBSA_1-001.maegz
	ligprep_FDA_DrugBank_01_May_2025.maegz:2031	774	structures.2031	2025-09-01 10:57:00	2025-09-01 10:57:00																									2031	/home/nagmibano/Desktop/Proposal_1/vsw_100XP_MMGBSA_4HG7	vsw_100XP_MMGBSA_4HG7-MMGBSA_1-001.maegz
	ligprep_FDA_DrugBank_01_May_2025.maegz:1965	775	structures.1965	2025-09-01 10:57:00	2025-09-01 10:57:00																									1965	/home/nagmibano/Desktop/Proposal_1/vsw_100XP_MMGBSA_4HG7	vsw_100XP_MMGBSA_4HG7-MMGBSA_1-001.maegz
	ligprep_FDA_DrugBank_01_May_2025.maegz:2375	776	structures.2375	2025-09-01 10:57:00	2025-09-01 10:57:00																									2375	/home/nagmibano/Desktop/Proposal_1/vsw_100XP_MMGBSA_4HG7	vsw_100XP_MMGBSA_4HG7-MMGBSA_1-001.maegz
		777	structures.1686	2025-09-01 10:57:00	2025-09-01 10:57:00																									1686	/home/nagmibano/Desktop/Proposal_1/vsw_100XP_MMGBSA_4HG7	vsw_100XP_MMGBSA_4HG7-MMGBSA_1-001.maegz
	398	778	structures.267	2025-09-01 10:57:00	2025-09-01 10:57:00																									267	/home/nagmibano/Desktop/Proposal_1/vsw_100XP_MMGBSA_4HG7	vsw_100XP_MMGBSA_4HG7-MMGBSA_1-001.maegz
	236	779	structures.112	2025-09-01 10:57:00	2025-09-01 10:57:00																									112	/home/nagmibano/Desktop/Proposal_1/vsw_100XP_MMGBSA_4HG7	vsw_100XP_MMGBSA_4HG7-MMGBSA_1-001.maegz
	1025	780	structures.855	2025-09-01 10:57:00	2025-09-01 10:57:00																									855	/home/nagmibano/Desktop/Proposal_1/vsw_100XP_MMGBSA_4HG7	vsw_100XP_MMGBSA_4HG7-MMGBSA_1-001.maegz
	365	781	structures.236	2025-09-01 10:57:00	2025-09-01 10:57:00																									236	/home/nagmibano/Desktop/Proposal_1/vsw_100XP_MMGBSA_4HG7	vsw_100XP_MMGBSA_4HG7-MMGBSA_1-001.maegz
	ligprep_FDA_DrugBank_01_May_2025.maegz:1662	782	structures.1662	2025-09-01 10:57:00	2025-09-01 10:57:00																									1662	/home/nagmibano/Desktop/Proposal_1/vsw_100XP_MMGBSA_4HG7	vsw_100XP_MMGBSA_4HG7-MMGBSA_1-001.maegz
	ligprep_FDA_DrugBank_01_May_2025.maegz:1637	783	structures.1637	2025-09-01 10:57:00	2025-09-01 10:57:00																									1637	/home/nagmibano/Desktop/Proposal_1/vsw_100XP_MMGBSA_4HG7	vsw_100XP_MMGBSA_4HG7-MMGBSA_1-001.maegz
	ligprep_FDA_DrugBank_01_May_2025.maegz:1786	784	structures.1786	2025-09-01 10:57:00	2025-09-01 10:57:00																									1786	/home/nagmibano/Desktop/Proposal_1/vsw_100XP_MMGBSA_4HG7	vsw_100XP_MMGBSA_4HG7-MMGBSA_1-001.maegz
	ligprep_FDA_DrugBank_01_May_2025.maegz:766	785	structures.766	2025-09-01 10:57:00	2025-09-01 10:57:00																									766	/home/nagmibano/Desktop/Proposal_1/vsw_100XP_MMGBSA_4HG7	vsw_100XP_MMGBSA_4HG7-MMGBSA_1-001.maegz
	ligprep_FDA_DrugBank_01_May_2025.maegz:1739	786	structures.1739	2025-09-01 10:57:00	2025-09-01 10:57:00																									1739	/home/nagmibano/Desktop/Proposal_1/vsw_100XP_MMGBSA_4HG7	vsw_100XP_MMGBSA_4HG7-MMGBSA_1-001.maegz
	ligprep_FDA_DrugBank_01_May_2025.maegz:954	787	structures.954	2025-09-01 10:57:00	2025-09-01 10:57:00																									954	/home/nagmibano/Desktop/Proposal_1/vsw_100XP_MMGBSA_4HG7	vsw_100XP_MMGBSA_4HG7-MMGBSA_1-001.maegz
	ligprep_FDA_DrugBank_01_May_2025.maegz:425	788	structures.425	2025-09-01 10:57:00	2025-09-01 10:57:00																									425	/home/nagmibano/Desktop/Proposal_1/vsw_100XP_MMGBSA_4HG7	vsw_100XP_MMGBSA_4HG7-MMGBSA_1-001.maegz
	ligprep_FDA_DrugBank_01_May_2025.maegz:1523	789	structures.1523	2025-09-01 10:57:00	2025-09-01 10:57:00																									1523	/home/nagmibano/Desktop/Proposal_1/vsw_100XP_MMGBSA_4HG7	vsw_100XP_MMGBSA_4HG7-MMGBSA_1-001.maegz
	ligprep_FDA_DrugBank_01_May_2025.maegz:1748	790	structures.1748	2025-09-01 10:57:00	2025-09-01 10:57:00																									1748	/home/nagmibano/Desktop/Proposal_1/vsw_100XP_MMGBSA_4HG7	vsw_100XP_MMGBSA_4HG7-MMGBSA_1-001.maegz
	ligprep_FDA_DrugBank_01_May_2025.maegz:2261	791	structures.2261	2025-09-01 10:57:00	2025-09-01 10:57:00																									2261	/home/nagmibano/Desktop/Proposal_1/vsw_100XP_MMGBSA_4HG7	vsw_100XP_MMGBSA_4HG7-MMGBSA_1-001.maegz
	ligprep_FDA_DrugBank_01_May_2025.maegz:2644	792	structures.2644	2025-09-01 10:57:00	2025-09-01 10:57:00																									2644	/home/nagmibano/Desktop/Proposal_1/vsw_100XP_MMGBSA_4HG7	vsw_100XP_MMGBSA_4HG7-MMGBSA_1-001.maegz
	265	793	structures.141	2025-09-01 10:57:00	2025-09-01 10:57:00																									141	/home/nagmibano/Desktop/Proposal_1/vsw_100XP_MMGBSA_4HG7	vsw_100XP_MMGBSA_4HG7-MMGBSA_1-001.maegz
	929	794	structures.763	2025-09-01 10:57:00	2025-09-01 10:57:00																									763	/home/nagmibano/Desktop/Proposal_1/vsw_100XP_MMGBSA_4HG7	vsw_100XP_MMGBSA_4HG7-MMGBSA_1-001.maegz
	ligprep_FDA_DrugBank_01_May_2025.maegz:2315	795	structures.2315	2025-09-01 10:57:00	2025-09-01 10:57:00																									2315	/home/nagmibano/Desktop/Proposal_1/vsw_100XP_MMGBSA_4HG7	vsw_100XP_MMGBSA_4HG7-MMGBSA_1-001.maegz
	ligprep_FDA_DrugBank_01_May_2025.maegz:1613	796	structures.1613	2025-09-01 10:57:00	2025-09-01 10:57:00																									1613	/home/nagmibano/Desktop/Proposal_1/vsw_100XP_MMGBSA_4HG7	vsw_100XP_MMGBSA_4HG7-MMGBSA_1-001.maegz
	242	797	structures.118	2025-09-01 10:57:00	2025-09-01 10:57:00																									118	/home/nagmibano/Desktop/Proposal_1/vsw_100XP_MMGBSA_4HG7	vsw_100XP_MMGBSA_4HG7-MMGBSA_1-001.maegz
		798	structures.1590	2025-09-01 10:57:00	2025-09-01 10:57:00																									1590	/home/nagmibano/Desktop/Proposal_1/vsw_100XP_MMGBSA_4HG7	vsw_100XP_MMGBSA_4HG7-MMGBSA_1-001.maegz
	1121	799	structures.940	2025-09-01 10:57:00	2025-09-01 10:57:00																									940	/home/nagmibano/Desktop/Proposal_1/vsw_100XP_MMGBSA_4HG7	vsw_100XP_MMGBSA_4HG7-MMGBSA_1-001.maegz
	942	800	structures.775	2025-09-01 10:57:00	2025-09-01 10:57:00																									775	/home/nagmibano/Desktop/Proposal_1/vsw_100XP_MMGBSA_4HG7	vsw_100XP_MMGBSA_4HG7-MMGBSA_1-001.maegz
	ligprep_FDA_DrugBank_01_May_2025.maegz:1359	801	structures.1359	2025-09-01 10:57:00	2025-09-01 10:57:00																									1359	/home/nagmibano/Desktop/Proposal_1/vsw_100XP_MMGBSA_4HG7	vsw_100XP_MMGBSA_4HG7-MMGBSA_1-001.maegz
	ligprep_FDA_DrugBank_01_May_2025.maegz:1478	802	structures.1478	2025-09-01 10:57:00	2025-09-01 10:57:00																									1478	/home/nagmibano/Desktop/Proposal_1/vsw_100XP_MMGBSA_4HG7	vsw_100XP_MMGBSA_4HG7-MMGBSA_1-001.maegz
	1178	803	structures.995	2025-09-01 10:57:00	2025-09-01 10:57:00																									995	/home/nagmibano/Desktop/Proposal_1/vsw_100XP_MMGBSA_4HG7	vsw_100XP_MMGBSA_4HG7-MMGBSA_1-001.maegz
	ligprep_FDA_DrugBank_01_May_2025.maegz:1371	804	structures.1371	2025-09-01 10:57:00	2025-09-01 10:57:00																									1371	/home/nagmibano/Desktop/Proposal_1/vsw_100XP_MMGBSA_4HG7	vsw_100XP_MMGBSA_4HG7-MMGBSA_1-001.maegz
	ligprep_FDA_DrugBank_01_May_2025.maegz:1676	805	structures.1676	2025-09-01 10:57:00	2025-09-01 10:57:00																									1676	/home/nagmibano/Desktop/Proposal_1/vsw_100XP_MMGBSA_4HG7	vsw_100XP_MMGBSA_4HG7-MMGBSA_1-001.maegz
	ligprep_FDA_DrugBank_01_May_2025.maegz:1825	806	structures.1825	2025-09-01 10:57:00	2025-09-01 10:57:00																									1825	/home/nagmibano/Desktop/Proposal_1/vsw_100XP_MMGBSA_4HG7	vsw_100XP_MMGBSA_4HG7-MMGBSA_1-001.maegz
	ligprep_FDA_DrugBank_01_May_2025.maegz:2148	807	structures.2148	2025-09-01 10:57:00	2025-09-01 10:57:00																									2148	/home/nagmibano/Desktop/Proposal_1/vsw_100XP_MMGBSA_4HG7	vsw_100XP_MMGBSA_4HG7-MMGBSA_1-001.maegz
	ligprep_FDA_DrugBank_01_May_2025.maegz:2413	808	structures.2413	2025-09-01 10:57:00	2025-09-01 10:57:00																									2413	/home/nagmibano/Desktop/Proposal_1/vsw_100XP_MMGBSA_4HG7	vsw_100XP_MMGBSA_4HG7-MMGBSA_1-001.maegz
	925	809	structures.760	2025-09-01 10:57:00	2025-09-01 10:57:00																									760	/home/nagmibano/Desktop/Proposal_1/vsw_100XP_MMGBSA_4HG7	vsw_100XP_MMGBSA_4HG7-MMGBSA_1-001.maegz
	4824	810	structures.1305	2025-09-01 10:57:00	2025-09-01 10:57:00																									1305	/home/nagmibano/Desktop/Proposal_1/vsw_100XP_MMGBSA_4HG7	vsw_100XP_MMGBSA_4HG7-MMGBSA_1-001.maegz
	ligprep_FDA_DrugBank_01_May_2025.maegz:292	811	structures.292	2025-09-01 10:57:00	2025-09-01 10:57:00																									292	/home/nagmibano/Desktop/Proposal_1/vsw_100XP_MMGBSA_4HG7	vsw_100XP_MMGBSA_4HG7-MMGBSA_1-001.maegz
	1064	812	structures.887	2025-09-01 10:57:00	2025-09-01 10:57:00																									887	/home/nagmibano/Desktop/Proposal_1/vsw_100XP_MMGBSA_4HG7	vsw_100XP_MMGBSA_4HG7-MMGBSA_1-001.maegz
	ligprep_FDA_DrugBank_01_May_2025.maegz:1483	813	structures.1483	2025-09-01 10:57:00	2025-09-01 10:57:00																									1483	/home/nagmibano/Desktop/Proposal_1/vsw_100XP_MMGBSA_4HG7	vsw_100XP_MMGBSA_4HG7-MMGBSA_1-001.maegz
	ligprep_FDA_DrugBank_01_May_2025.maegz:1099	814	structures.1099	2025-09-01 10:57:00	2025-09-01 10:57:00																									1099	/home/nagmibano/Desktop/Proposal_1/vsw_100XP_MMGBSA_4HG7	vsw_100XP_MMGBSA_4HG7-MMGBSA_1-001.maegz
	829	815	structures.671	2025-09-01 10:57:00	2025-09-01 10:57:00																									671	/home/nagmibano/Desktop/Proposal_1/vsw_100XP_MMGBSA_4HG7	vsw_100XP_MMGBSA_4HG7-MMGBSA_1-001.maegz
	ligprep_FDA_DrugBank_01_May_2025.maegz:93	816	structures.93	2025-09-01 10:57:00	2025-09-01 10:57:00																									93	/home/nagmibano/Desktop/Proposal_1/vsw_100XP_MMGBSA_4HG7	vsw_100XP_MMGBSA_4HG7-MMGBSA_1-001.maegz
	295	817	structures.169	2025-09-01 10:57:00	2025-09-01 10:57:00																									169	/home/nagmibano/Desktop/Proposal_1/vsw_100XP_MMGBSA_4HG7	vsw_100XP_MMGBSA_4HG7-MMGBSA_1-001.maegz
	817	818	structures.659	2025-09-01 10:57:00	2025-09-01 10:57:00																									659	/home/nagmibano/Desktop/Proposal_1/vsw_100XP_MMGBSA_4HG7	vsw_100XP_MMGBSA_4HG7-MMGBSA_1-001.maegz
	800	819	structures.644	2025-09-01 10:57:00	2025-09-01 10:57:00																									644	/home/nagmibano/Desktop/Proposal_1/vsw_100XP_MMGBSA_4HG7	vsw_100XP_MMGBSA_4HG7-MMGBSA_1-001.maegz
	ligprep_FDA_DrugBank_01_May_2025.maegz:2310	820	structures.2310	2025-09-01 10:57:00	2025-09-01 10:57:00																									2310	/home/nagmibano/Desktop/Proposal_1/vsw_100XP_MMGBSA_4HG7	vsw_100XP_MMGBSA_4HG7-MMGBSA_1-001.maegz
		821	structures.1594	2025-09-01 10:57:00	2025-09-01 10:57:00																									1594	/home/nagmibano/Desktop/Proposal_1/vsw_100XP_MMGBSA_4HG7	vsw_100XP_MMGBSA_4HG7-MMGBSA_1-001.maegz
	461	822	structures.327	2025-09-01 10:57:00	2025-09-01 10:57:00																									327	/home/nagmibano/Desktop/Proposal_1/vsw_100XP_MMGBSA_4HG7	vsw_100XP_MMGBSA_4HG7-MMGBSA_1-001.maegz
	ligprep_FDA_DrugBank_01_May_2025.maegz:1116	823	structures.1116	2025-09-01 10:57:00	2025-09-01 10:57:00																									1116	/home/nagmibano/Desktop/Proposal_1/vsw_100XP_MMGBSA_4HG7	vsw_100XP_MMGBSA_4HG7-MMGBSA_1-001.maegz
	ligprep_FDA_DrugBank_01_May_2025.maegz:1380	824	structures.1380	2025-09-01 10:57:00	2025-09-01 10:57:00																									1380	/home/nagmibano/Desktop/Proposal_1/vsw_100XP_MMGBSA_4HG7	vsw_100XP_MMGBSA_4HG7-MMGBSA_1-001.maegz
	ligprep_FDA_DrugBank_01_May_2025.maegz:2393	825	structures.2393	2025-09-01 10:57:00	2025-09-01 10:57:00																									2393	/home/nagmibano/Desktop/Proposal_1/vsw_100XP_MMGBSA_4HG7	vsw_100XP_MMGBSA_4HG7-MMGBSA_1-001.maegz
	ligprep_FDA_DrugBank_01_May_2025.maegz:1622	826	structures.1622	2025-09-01 10:57:00	2025-09-01 10:57:00																									1622	/home/nagmibano/Desktop/Proposal_1/vsw_100XP_MMGBSA_4HG7	vsw_100XP_MMGBSA_4HG7-MMGBSA_1-001.maegz
	557	827	structures.415	2025-09-01 10:57:00	2025-09-01 10:57:00																									415	/home/nagmibano/Desktop/Proposal_1/vsw_100XP_MMGBSA_4HG7	vsw_100XP_MMGBSA_4HG7-MMGBSA_1-001.maegz
	ligprep_FDA_DrugBank_01_May_2025.maegz:1856	828	structures.1856	2025-09-01 10:57:00	2025-09-01 10:57:00																									1856	/home/nagmibano/Desktop/Proposal_1/vsw_100XP_MMGBSA_4HG7	vsw_100XP_MMGBSA_4HG7-MMGBSA_1-001.maegz
	ligprep_FDA_DrugBank_01_May_2025.maegz:1805	829	structures.1805	2025-09-01 10:57:00	2025-09-01 10:57:00																									1805	/home/nagmibano/Desktop/Proposal_1/vsw_100XP_MMGBSA_4HG7	vsw_100XP_MMGBSA_4HG7-MMGBSA_1-001.maegz
	ligprep_FDA_DrugBank_01_May_2025.maegz:2607	830	structures.2607	2025-09-01 10:57:00	2025-09-01 10:57:00																									2607	/home/nagmibano/Desktop/Proposal_1/vsw_100XP_MMGBSA_4HG7	vsw_100XP_MMGBSA_4HG7-MMGBSA_1-001.maegz
	744	831	structures.593	2025-09-01 10:57:00	2025-09-01 10:57:00																									593	/home/nagmibano/Desktop/Proposal_1/vsw_100XP_MMGBSA_4HG7	vsw_100XP_MMGBSA_4HG7-MMGBSA_1-001.maegz
	ligprep_FDA_DrugBank_01_May_2025.maegz:1454	832	structures.1454	2025-09-01 10:57:00	2025-09-01 10:57:00																									1454	/home/nagmibano/Desktop/Proposal_1/vsw_100XP_MMGBSA_4HG7	vsw_100XP_MMGBSA_4HG7-MMGBSA_1-001.maegz
	ligprep_FDA_DrugBank_01_May_2025.maegz:2212	833	structures.2212	2025-09-01 10:57:00	2025-09-01 10:57:00																									2212	/home/nagmibano/Desktop/Proposal_1/vsw_100XP_MMGBSA_4HG7	vsw_100XP_MMGBSA_4HG7-MMGBSA_1-001.maegz
	1399	834	structures.1139	2025-09-01 10:57:00	2025-09-01 10:57:00																									1139	/home/nagmibano/Desktop/Proposal_1/vsw_100XP_MMGBSA_4HG7	vsw_100XP_MMGBSA_4HG7-MMGBSA_1-001.maegz
	1393	835	structures.1135	2025-09-01 10:57:00	2025-09-01 10:57:00																									1135	/home/nagmibano/Desktop/Proposal_1/vsw_100XP_MMGBSA_4HG7	vsw_100XP_MMGBSA_4HG7-MMGBSA_1-001.maegz
	ligprep_FDA_DrugBank_01_May_2025.maegz:1344	836	structures.1344	2025-09-01 10:57:00	2025-09-01 10:57:00																									1344	/home/nagmibano/Desktop/Proposal_1/vsw_100XP_MMGBSA_4HG7	vsw_100XP_MMGBSA_4HG7-MMGBSA_1-001.maegz
	726	837	structures.576	2025-09-01 10:57:00	2025-09-01 10:57:00																									576	/home/nagmibano/Desktop/Proposal_1/vsw_100XP_MMGBSA_4HG7	vsw_100XP_MMGBSA_4HG7-MMGBSA_1-001.maegz
	1203	838	structures.1020	2025-09-01 10:57:00	2025-09-01 10:57:00																									1020	/home/nagmibano/Desktop/Proposal_1/vsw_100XP_MMGBSA_4HG7	vsw_100XP_MMGBSA_4HG7-MMGBSA_1-001.maegz
	ligprep_FDA_DrugBank_01_May_2025.maegz:123	839	structures.123	2025-09-01 10:57:00	2025-09-01 10:57:00																									123	/home/nagmibano/Desktop/Proposal_1/vsw_100XP_MMGBSA_4HG7	vsw_100XP_MMGBSA_4HG7-MMGBSA_1-001.maegz
	ligprep_FDA_DrugBank_01_May_2025.maegz:2240	840	structures.2240	2025-09-01 10:57:00	2025-09-01 10:57:00																									2240	/home/nagmibano/Desktop/Proposal_1/vsw_100XP_MMGBSA_4HG7	vsw_100XP_MMGBSA_4HG7-MMGBSA_1-001.maegz
	ligprep_FDA_DrugBank_01_May_2025.maegz:1483	841	structures.1483	2025-09-01 10:57:00	2025-09-01 10:57:00																									1483	/home/nagmibano/Desktop/Proposal_1/vsw_100XP_MMGBSA_4HG7	vsw_100XP_MMGBSA_4HG7-MMGBSA_1-001.maegz
	ligprep_FDA_DrugBank_01_May_2025.maegz:2144	842	structures.2144	2025-09-01 10:57:00	2025-09-01 10:57:00																									2144	/home/nagmibano/Desktop/Proposal_1/vsw_100XP_MMGBSA_4HG7	vsw_100XP_MMGBSA_4HG7-MMGBSA_1-001.maegz
	ligprep_FDA_DrugBank_01_May_2025.maegz:2074	843	structures.2074	2025-09-01 10:57:00	2025-09-01 10:57:00																									2074	/home/nagmibano/Desktop/Proposal_1/vsw_100XP_MMGBSA_4HG7	vsw_100XP_MMGBSA_4HG7-MMGBSA_1-001.maegz
	ligprep_FDA_DrugBank_01_May_2025.maegz:844	844	structures.844	2025-09-01 10:57:00	2025-09-01 10:57:00																									844	/home/nagmibano/Desktop/Proposal_1/vsw_100XP_MMGBSA_4HG7	vsw_100XP_MMGBSA_4HG7-MMGBSA_1-001.maegz
	1156	845	structures.974	2025-09-01 10:57:00	2025-09-01 10:57:00																									974	/home/nagmibano/Desktop/Proposal_1/vsw_100XP_MMGBSA_4HG7	vsw_100XP_MMGBSA_4HG7-MMGBSA_1-001.maegz
	ligprep_FDA_DrugBank_01_May_2025.maegz:1825	846	structures.1825	2025-09-01 10:57:00	2025-09-01 10:57:00																									1825	/home/nagmibano/Desktop/Proposal_1/vsw_100XP_MMGBSA_4HG7	vsw_100XP_MMGBSA_4HG7-MMGBSA_1-001.maegz
	ligprep_FDA_DrugBank_01_May_2025.maegz:2413	847	structures.2413	2025-09-01 10:57:00	2025-09-01 10:57:00																									2413	/home/nagmibano/Desktop/Proposal_1/vsw_100XP_MMGBSA_4HG7	vsw_100XP_MMGBSA_4HG7-MMGBSA_1-001.maegz
	1176	848	structures.993	2025-09-01 10:57:00	2025-09-01 10:57:00																									993	/home/nagmibano/Desktop/Proposal_1/vsw_100XP_MMGBSA_4HG7	vsw_100XP_MMGBSA_4HG7-MMGBSA_1-001.maegz
	ligprep_FDA_DrugBank_01_May_2025.maegz:2645	849	structures.2645	2025-09-01 10:57:00	2025-09-01 10:57:00																									2645	/home/nagmibano/Desktop/Proposal_1/vsw_100XP_MMGBSA_4HG7	vsw_100XP_MMGBSA_4HG7-MMGBSA_1-001.maegz
	1611	850	structures.1204	2025-09-01 10:57:00	2025-09-01 10:57:00																									1204	/home/nagmibano/Desktop/Proposal_1/vsw_100XP_MMGBSA_4HG7	vsw_100XP_MMGBSA_4HG7-MMGBSA_1-001.maegz
	ligprep_FDA_DrugBank_01_May_2025.maegz:539	851	structures.539	2025-09-01 10:57:00	2025-09-01 10:57:00																									539	/home/nagmibano/Desktop/Proposal_1/vsw_100XP_MMGBSA_4HG7	vsw_100XP_MMGBSA_4HG7-MMGBSA_1-001.maegz
	ligprep_FDA_DrugBank_01_May_2025.maegz:537	852	structures.537	2025-09-01 10:57:00	2025-09-01 10:57:00																									537	/home/nagmibano/Desktop/Proposal_1/vsw_100XP_MMGBSA_4HG7	vsw_100XP_MMGBSA_4HG7-MMGBSA_1-001.maegz
	365	853	structures.236	2025-09-01 10:57:00	2025-09-01 10:57:00																									236	/home/nagmibano/Desktop/Proposal_1/vsw_100XP_MMGBSA_4HG7	vsw_100XP_MMGBSA_4HG7-MMGBSA_1-001.maegz
	ligprep_FDA_DrugBank_01_May_2025.maegz:608	854	structures.608	2025-09-01 10:57:00	2025-09-01 10:57:00																									608	/home/nagmibano/Desktop/Proposal_1/vsw_100XP_MMGBSA_4HG7	vsw_100XP_MMGBSA_4HG7-MMGBSA_1-001.maegz
	84098	855	structures.2211	2025-09-01 10:57:00	2025-09-01 10:57:00																									2211	/home/nagmibano/Desktop/Proposal_1/vsw_100XP_MMGBSA_4HG7	vsw_100XP_MMGBSA_4HG7-MMGBSA_1-001.maegz
	ligprep_FDA_DrugBank_01_May_2025.maegz:874	856	structures.874	2025-09-01 10:57:00	2025-09-01 10:57:00																									874	/home/nagmibano/Desktop/Proposal_1/vsw_100XP_MMGBSA_4HG7	vsw_100XP_MMGBSA_4HG7-MMGBSA_1-001.maegz
	ligprep_FDA_DrugBank_01_May_2025.maegz:1569	857	structures.1569	2025-09-01 10:57:00	2025-09-01 10:57:00																									1569	/home/nagmibano/Desktop/Proposal_1/vsw_100XP_MMGBSA_4HG7	vsw_100XP_MMGBSA_4HG7-MMGBSA_1-001.maegz
	ligprep_FDA_DrugBank_01_May_2025.maegz:1421	858	structures.1421	2025-09-01 10:57:00	2025-09-01 10:57:00																									1421	/home/nagmibano/Desktop/Proposal_1/vsw_100XP_MMGBSA_4HG7	vsw_100XP_MMGBSA_4HG7-MMGBSA_1-001.maegz
	ligprep_FDA_DrugBank_01_May_2025.maegz:1333	859	structures.1333	2025-09-01 10:57:00	2025-09-01 10:57:00																									1333	/home/nagmibano/Desktop/Proposal_1/vsw_100XP_MMGBSA_4HG7	vsw_100XP_MMGBSA_4HG7-MMGBSA_1-001.maegz
	ligprep_FDA_DrugBank_01_May_2025.maegz:1729	860	structures.1729	2025-09-01 10:57:00	2025-09-01 10:57:00																									1729	/home/nagmibano/Desktop/Proposal_1/vsw_100XP_MMGBSA_4HG7	vsw_100XP_MMGBSA_4HG7-MMGBSA_1-001.maegz
	960	861	structures.792	2025-09-01 10:57:00	2025-09-01 10:57:00																									792	/home/nagmibano/Desktop/Proposal_1/vsw_100XP_MMGBSA_4HG7	vsw_100XP_MMGBSA_4HG7-MMGBSA_1-001.maegz
	4812	862	structures.1297	2025-09-01 10:57:00	2025-09-01 10:57:00																									1297	/home/nagmibano/Desktop/Proposal_1/vsw_100XP_MMGBSA_4HG7	vsw_100XP_MMGBSA_4HG7-MMGBSA_1-001.maegz
	ligprep_FDA_DrugBank_01_May_2025.maegz:1383	863	structures.1383	2025-09-01 10:57:00	2025-09-01 10:57:00																									1383	/home/nagmibano/Desktop/Proposal_1/vsw_100XP_MMGBSA_4HG7	vsw_100XP_MMGBSA_4HG7-MMGBSA_1-001.maegz
	ligprep_FDA_DrugBank_01_May_2025.maegz:505	864	structures.505	2025-09-01 10:57:00	2025-09-01 10:57:00																									505	/home/nagmibano/Desktop/Proposal_1/vsw_100XP_MMGBSA_4HG7	vsw_100XP_MMGBSA_4HG7-MMGBSA_1-001.maegz
	ligprep_FDA_DrugBank_01_May_2025.maegz:215	865	structures.215	2025-09-01 10:57:00	2025-09-01 10:57:00																									215	/home/nagmibano/Desktop/Proposal_1/vsw_100XP_MMGBSA_4HG7	vsw_100XP_MMGBSA_4HG7-MMGBSA_1-001.maegz
	ligprep_FDA_DrugBank_01_May_2025.maegz:1623	866	structures.1623	2025-09-01 10:57:00	2025-09-01 10:57:00																									1623	/home/nagmibano/Desktop/Proposal_1/vsw_100XP_MMGBSA_4HG7	vsw_100XP_MMGBSA_4HG7-MMGBSA_1-001.maegz
	ligprep_FDA_DrugBank_01_May_2025.maegz:410	867	structures.410	2025-09-01 10:57:00	2025-09-01 10:57:00																									410	/home/nagmibano/Desktop/Proposal_1/vsw_100XP_MMGBSA_4HG7	vsw_100XP_MMGBSA_4HG7-MMGBSA_1-001.maegz
	ligprep_FDA_DrugBank_01_May_2025.maegz:1527	868	structures.1527	2025-09-01 10:57:00	2025-09-01 10:57:00																									1527	/home/nagmibano/Desktop/Proposal_1/vsw_100XP_MMGBSA_4HG7	vsw_100XP_MMGBSA_4HG7-MMGBSA_1-001.maegz
	ligprep_FDA_DrugBank_01_May_2025.maegz:1319	869	structures.1319	2025-09-01 10:57:00	2025-09-01 10:57:00																									1319	/home/nagmibano/Desktop/Proposal_1/vsw_100XP_MMGBSA_4HG7	vsw_100XP_MMGBSA_4HG7-MMGBSA_1-001.maegz
	ligprep_FDA_DrugBank_01_May_2025.maegz:1638	870	structures.1638	2025-09-01 10:57:00	2025-09-01 10:57:00																									1638	/home/nagmibano/Desktop/Proposal_1/vsw_100XP_MMGBSA_4HG7	vsw_100XP_MMGBSA_4HG7-MMGBSA_1-001.maegz
	1241	871	structures.1056	2025-09-01 10:57:00	2025-09-01 10:57:00																									1056	/home/nagmibano/Desktop/Proposal_1/vsw_100XP_MMGBSA_4HG7	vsw_100XP_MMGBSA_4HG7-MMGBSA_1-001.maegz
	ligprep_FDA_DrugBank_01_May_2025.maegz:2328	872	structures.2328	2025-09-01 10:57:00	2025-09-01 10:57:00																									2328	/home/nagmibano/Desktop/Proposal_1/vsw_100XP_MMGBSA_4HG7	vsw_100XP_MMGBSA_4HG7-MMGBSA_1-001.maegz
	ligprep_FDA_DrugBank_01_May_2025.maegz:769	873	structures.769	2025-09-01 10:57:00	2025-09-01 10:57:00																									769	/home/nagmibano/Desktop/Proposal_1/vsw_100XP_MMGBSA_4HG7	vsw_100XP_MMGBSA_4HG7-MMGBSA_1-001.maegz
	ligprep_FDA_DrugBank_01_May_2025.maegz:2558	874	structures.2558	2025-09-01 10:57:00	2025-09-01 10:57:00																									2558	/home/nagmibano/Desktop/Proposal_1/vsw_100XP_MMGBSA_4HG7	vsw_100XP_MMGBSA_4HG7-MMGBSA_1-001.maegz
	426	875	structures.294	2025-09-01 10:57:00	2025-09-01 10:57:00																									294	/home/nagmibano/Desktop/Proposal_1/vsw_100XP_MMGBSA_4HG7	vsw_100XP_MMGBSA_4HG7-MMGBSA_1-001.maegz
	243	876	structures.712	2025-09-01 10:57:00	2025-09-01 10:57:00																									712	/home/nagmibano/Desktop/Proposal_1/vsw_100XP_MMGBSA_4HG7	vsw_100XP_MMGBSA_4HG7-MMGBSA_1-001.maegz
	ligprep_FDA_DrugBank_01_May_2025.maegz:2380	877	structures.2380	2025-09-01 10:57:00	2025-09-01 10:57:00																									2380	/home/nagmibano/Desktop/Proposal_1/vsw_100XP_MMGBSA_4HG7	vsw_100XP_MMGBSA_4HG7-MMGBSA_1-001.maegz
	ligprep_FDA_DrugBank_01_May_2025.maegz:507	878	structures.507	2025-09-01 10:57:00	2025-09-01 10:57:00																									507	/home/nagmibano/Desktop/Proposal_1/vsw_100XP_MMGBSA_4HG7	vsw_100XP_MMGBSA_4HG7-MMGBSA_1-001.maegz
	1288	879	structures.1088	2025-09-01 10:57:00	2025-09-01 10:57:00																									1088	/home/nagmibano/Desktop/Proposal_1/vsw_100XP_MMGBSA_4HG7	vsw_100XP_MMGBSA_4HG7-MMGBSA_1-001.maegz
	1059	880	structures.882	2025-09-01 10:57:00	2025-09-01 10:57:00																									882	/home/nagmibano/Desktop/Proposal_1/vsw_100XP_MMGBSA_4HG7	vsw_100XP_MMGBSA_4HG7-MMGBSA_1-001.maegz
	1156	881	structures.974	2025-09-01 10:57:00	2025-09-01 10:57:00																									974	/home/nagmibano/Desktop/Proposal_1/vsw_100XP_MMGBSA_4HG7	vsw_100XP_MMGBSA_4HG7-MMGBSA_1-001.maegz
	1144	882	structures.962	2025-09-01 10:57:00	2025-09-01 10:57:00																									962	/home/nagmibano/Desktop/Proposal_1/vsw_100XP_MMGBSA_4HG7	vsw_100XP_MMGBSA_4HG7-MMGBSA_1-001.maegz
	ligprep_FDA_DrugBank_01_May_2025.maegz:1891	883	structures.1891	2025-09-01 10:57:00	2025-09-01 10:57:00																									1891	/home/nagmibano/Desktop/Proposal_1/vsw_100XP_MMGBSA_4HG7	vsw_100XP_MMGBSA_4HG7-MMGBSA_1-001.maegz
	ligprep_FDA_DrugBank_01_May_2025.maegz:71	884	structures.71	2025-09-01 10:57:00	2025-09-01 10:57:00																									71	/home/nagmibano/Desktop/Proposal_1/vsw_100XP_MMGBSA_4HG7	vsw_100XP_MMGBSA_4HG7-MMGBSA_1-001.maegz
	ligprep_FDA_DrugBank_01_May_2025.maegz:2638	885	structures.2638	2025-09-01 10:57:00	2025-09-01 10:57:00																									2638	/home/nagmibano/Desktop/Proposal_1/vsw_100XP_MMGBSA_4HG7	vsw_100XP_MMGBSA_4HG7-MMGBSA_1-001.maegz
	ligprep_FDA_DrugBank_01_May_2025.maegz:1411	886	structures.1411	2025-09-01 10:57:00	2025-09-01 10:57:00																									1411	/home/nagmibano/Desktop/Proposal_1/vsw_100XP_MMGBSA_4HG7	vsw_100XP_MMGBSA_4HG7-MMGBSA_1-001.maegz
	ligprep_FDA_DrugBank_01_May_2025.maegz:1883	887	structures.1883	2025-09-01 10:57:00	2025-09-01 10:57:00																									1883	/home/nagmibano/Desktop/Proposal_1/vsw_100XP_MMGBSA_4HG7	vsw_100XP_MMGBSA_4HG7-MMGBSA_1-001.maegz
	285	888	structures.160	2025-09-01 10:57:00	2025-09-01 10:57:00																									160	/home/nagmibano/Desktop/Proposal_1/vsw_100XP_MMGBSA_4HG7	vsw_100XP_MMGBSA_4HG7-MMGBSA_1-001.maegz
	383	889	structures.253	2025-09-01 10:57:00	2025-09-01 10:57:00																									253	/home/nagmibano/Desktop/Proposal_1/vsw_100XP_MMGBSA_4HG7	vsw_100XP_MMGBSA_4HG7-MMGBSA_1-001.maegz
	ligprep_FDA_DrugBank_01_May_2025.maegz:2049	890	structures.2049	2025-09-01 10:57:00	2025-09-01 10:57:00																									2049	/home/nagmibano/Desktop/Proposal_1/vsw_100XP_MMGBSA_4HG7	vsw_100XP_MMGBSA_4HG7-MMGBSA_1-001.maegz
	ligprep_FDA_DrugBank_01_May_2025.maegz:2310	891	structures.2310	2025-09-01 10:57:00	2025-09-01 10:57:00																									2310	/home/nagmibano/Desktop/Proposal_1/vsw_100XP_MMGBSA_4HG7	vsw_100XP_MMGBSA_4HG7-MMGBSA_1-001.maegz
	ligprep_FDA_DrugBank_01_May_2025.maegz:1033	892	structures.1033	2025-09-01 10:57:00	2025-09-01 10:57:00																									1033	/home/nagmibano/Desktop/Proposal_1/vsw_100XP_MMGBSA_4HG7	vsw_100XP_MMGBSA_4HG7-MMGBSA_1-001.maegz
	ligprep_FDA_DrugBank_01_May_2025.maegz:1825	893	structures.1825	2025-09-01 10:57:00	2025-09-01 10:57:00																									1825	/home/nagmibano/Desktop/Proposal_1/vsw_100XP_MMGBSA_4HG7	vsw_100XP_MMGBSA_4HG7-MMGBSA_1-001.maegz
	ligprep_FDA_DrugBank_01_May_2025.maegz:2228	894	structures.2228	2025-09-01 10:57:00	2025-09-01 10:57:00																									2228	/home/nagmibano/Desktop/Proposal_1/vsw_100XP_MMGBSA_4HG7	vsw_100XP_MMGBSA_4HG7-MMGBSA_1-001.maegz
	1611	895	structures.1204	2025-09-01 10:57:00	2025-09-01 10:57:00																									1204	/home/nagmibano/Desktop/Proposal_1/vsw_100XP_MMGBSA_4HG7	vsw_100XP_MMGBSA_4HG7-MMGBSA_1-001.maegz
	ligprep_FDA_DrugBank_01_May_2025.maegz:30	896	structures.30	2025-09-01 10:57:00	2025-09-01 10:57:00																									30	/home/nagmibano/Desktop/Proposal_1/vsw_100XP_MMGBSA_4HG7	vsw_100XP_MMGBSA_4HG7-MMGBSA_1-001.maegz
	214	897	structures.91	2025-09-01 10:57:00	2025-09-01 10:57:00																									91	/home/nagmibano/Desktop/Proposal_1/vsw_100XP_MMGBSA_4HG7	vsw_100XP_MMGBSA_4HG7-MMGBSA_1-001.maegz
	706	898	structures.557	2025-09-01 10:57:00	2025-09-01 10:57:00																									557	/home/nagmibano/Desktop/Proposal_1/vsw_100XP_MMGBSA_4HG7	vsw_100XP_MMGBSA_4HG7-MMGBSA_1-001.maegz
	ligprep_FDA_DrugBank_01_May_2025.maegz:1608	899	structures.1608	2025-09-01 10:57:00	2025-09-01 10:57:00																									1608	/home/nagmibano/Desktop/Proposal_1/vsw_100XP_MMGBSA_4HG7	vsw_100XP_MMGBSA_4HG7-MMGBSA_1-001.maegz
	ligprep_FDA_DrugBank_01_May_2025.maegz:606	900	structures.606	2025-09-01 10:57:00	2025-09-01 10:57:00																									606	/home/nagmibano/Desktop/Proposal_1/vsw_100XP_MMGBSA_4HG7	vsw_100XP_MMGBSA_4HG7-MMGBSA_1-001.maegz
	843	901	structures.683	2025-09-01 10:57:00	2025-09-01 10:57:00																									683	/home/nagmibano/Desktop/Proposal_1/vsw_100XP_MMGBSA_4HG7	vsw_100XP_MMGBSA_4HG7-MMGBSA_1-001.maegz
	ligprep_FDA_DrugBank_01_May_2025.maegz:2012	902	structures.2012	2025-09-01 10:57:00	2025-09-01 10:57:00																									2012	/home/nagmibano/Desktop/Proposal_1/vsw_100XP_MMGBSA_4HG7	vsw_100XP_MMGBSA_4HG7-MMGBSA_1-001.maegz
	ligprep_FDA_DrugBank_01_May_2025.maegz:1825	903	structures.1825	2025-09-01 10:57:00	2025-09-01 10:57:00																									1825	/home/nagmibano/Desktop/Proposal_1/vsw_100XP_MMGBSA_4HG7	vsw_100XP_MMGBSA_4HG7-MMGBSA_1-001.maegz
	ligprep_FDA_DrugBank_01_May_2025.maegz:1301	904	structures.1301	2025-09-01 10:57:00	2025-09-01 10:57:00																									1301	/home/nagmibano/Desktop/Proposal_1/vsw_100XP_MMGBSA_4HG7	vsw_100XP_MMGBSA_4HG7-MMGBSA_1-001.maegz
	ligprep_FDA_DrugBank_01_May_2025.maegz:1116	905	structures.1116	2025-09-01 10:57:00	2025-09-01 10:57:00																									1116	/home/nagmibano/Desktop/Proposal_1/vsw_100XP_MMGBSA_4HG7	vsw_100XP_MMGBSA_4HG7-MMGBSA_1-001.maegz
	ligprep_FDA_DrugBank_01_May_2025.maegz:1501	906	structures.1501	2025-09-01 10:57:00	2025-09-01 10:57:00																									1501	/home/nagmibano/Desktop/Proposal_1/vsw_100XP_MMGBSA_4HG7	vsw_100XP_MMGBSA_4HG7-MMGBSA_1-001.maegz
	704	907	structures.555	2025-09-01 10:57:00	2025-09-01 10:57:00																									555	/home/nagmibano/Desktop/Proposal_1/vsw_100XP_MMGBSA_4HG7	vsw_100XP_MMGBSA_4HG7-MMGBSA_1-001.maegz
	ligprep_FDA_DrugBank_01_May_2025.maegz:1629	908	structures.1629	2025-09-01 10:57:00	2025-09-01 10:57:00																									1629	/home/nagmibano/Desktop/Proposal_1/vsw_100XP_MMGBSA_4HG7	vsw_100XP_MMGBSA_4HG7-MMGBSA_1-001.maegz
	1298	909	structures.1093	2025-09-01 10:57:00	2025-09-01 10:57:00																									1093	/home/nagmibano/Desktop/Proposal_1/vsw_100XP_MMGBSA_4HG7	vsw_100XP_MMGBSA_4HG7-MMGBSA_1-001.maegz
	ligprep_FDA_DrugBank_01_May_2025.maegz:2310	910	structures.2310	2025-09-01 10:57:00	2025-09-01 10:57:00																									2310	/home/nagmibano/Desktop/Proposal_1/vsw_100XP_MMGBSA_4HG7	vsw_100XP_MMGBSA_4HG7-MMGBSA_1-001.maegz
	ligprep_FDA_DrugBank_01_May_2025.maegz:2310	911	structures.2310	2025-09-01 10:57:00	2025-09-01 10:57:00																									2310	/home/nagmibano/Desktop/Proposal_1/vsw_100XP_MMGBSA_4HG7	vsw_100XP_MMGBSA_4HG7-MMGBSA_1-001.maegz
	ligprep_FDA_DrugBank_01_May_2025.maegz:463	912	structures.463	2025-09-01 10:57:00	2025-09-01 10:57:00																									463	/home/nagmibano/Desktop/Proposal_1/vsw_100XP_MMGBSA_4HG7	vsw_100XP_MMGBSA_4HG7-MMGBSA_1-001.maegz
	1097	913	structures.918	2025-09-01 10:57:00	2025-09-01 10:57:00																									918	/home/nagmibano/Desktop/Proposal_1/vsw_100XP_MMGBSA_4HG7	vsw_100XP_MMGBSA_4HG7-MMGBSA_1-001.maegz
	192	914	structures.70	2025-09-01 10:57:00	2025-09-01 10:57:00																									70	/home/nagmibano/Desktop/Proposal_1/vsw_100XP_MMGBSA_4HG7	vsw_100XP_MMGBSA_4HG7-MMGBSA_1-001.maegz
	ligprep_FDA_DrugBank_01_May_2025.maegz:1684	915	structures.1684	2025-09-01 10:57:00	2025-09-01 10:57:00																									1684	/home/nagmibano/Desktop/Proposal_1/vsw_100XP_MMGBSA_4HG7	vsw_100XP_MMGBSA_4HG7-MMGBSA_1-001.maegz
	ligprep_FDA_DrugBank_01_May_2025.maegz:1657	916	structures.1657	2025-09-01 10:57:00	2025-09-01 10:57:00																									1657	/home/nagmibano/Desktop/Proposal_1/vsw_100XP_MMGBSA_4HG7	vsw_100XP_MMGBSA_4HG7-MMGBSA_1-001.maegz
	ligprep_FDA_DrugBank_01_May_2025.maegz:463	917	structures.463	2025-09-01 10:57:00	2025-09-01 10:57:00																									463	/home/nagmibano/Desktop/Proposal_1/vsw_100XP_MMGBSA_4HG7	vsw_100XP_MMGBSA_4HG7-MMGBSA_1-001.maegz
	ligprep_FDA_DrugBank_01_May_2025.maegz:123	918	structures.123	2025-09-01 10:57:00	2025-09-01 10:57:00																									123	/home/nagmibano/Desktop/Proposal_1/vsw_100XP_MMGBSA_4HG7	vsw_100XP_MMGBSA_4HG7-MMGBSA_1-001.maegz
	691	919	structures.543	2025-09-01 10:57:00	2025-09-01 10:57:00																									543	/home/nagmibano/Desktop/Proposal_1/vsw_100XP_MMGBSA_4HG7	vsw_100XP_MMGBSA_4HG7-MMGBSA_1-001.maegz
	ligprep_FDA_DrugBank_01_May_2025.maegz:2094	920	structures.2094	2025-09-01 10:57:00	2025-09-01 10:57:00																									2094	/home/nagmibano/Desktop/Proposal_1/vsw_100XP_MMGBSA_4HG7	vsw_100XP_MMGBSA_4HG7-MMGBSA_1-001.maegz
	ligprep_FDA_DrugBank_01_May_2025.maegz:1912	921	structures.1912	2025-09-01 10:57:00	2025-09-01 10:57:00																									1912	/home/nagmibano/Desktop/Proposal_1/vsw_100XP_MMGBSA_4HG7	vsw_100XP_MMGBSA_4HG7-MMGBSA_1-001.maegz
	ligprep_FDA_DrugBank_01_May_2025.maegz:2310	922	structures.2310	2025-09-01 10:57:00	2025-09-01 10:57:00																									2310	/home/nagmibano/Desktop/Proposal_1/vsw_100XP_MMGBSA_4HG7	vsw_100XP_MMGBSA_4HG7-MMGBSA_1-001.maegz
	1406	923	structures.1143	2025-09-01 10:57:00	2025-09-01 10:57:00																									1143	/home/nagmibano/Desktop/Proposal_1/vsw_100XP_MMGBSA_4HG7	vsw_100XP_MMGBSA_4HG7-MMGBSA_1-001.maegz
	ligprep_FDA_DrugBank_01_May_2025.maegz:1411	924	structures.1411	2025-09-01 10:57:00	2025-09-01 10:57:00																									1411	/home/nagmibano/Desktop/Proposal_1/vsw_100XP_MMGBSA_4HG7	vsw_100XP_MMGBSA_4HG7-MMGBSA_1-001.maegz
	285	925	structures.160	2025-09-01 10:57:00	2025-09-01 10:57:00																									160	/home/nagmibano/Desktop/Proposal_1/vsw_100XP_MMGBSA_4HG7	vsw_100XP_MMGBSA_4HG7-MMGBSA_1-001.maegz
	ligprep_FDA_DrugBank_01_May_2025.maegz:2252	926	structures.2252	2025-09-01 10:57:00	2025-09-01 10:57:00																									2252	/home/nagmibano/Desktop/Proposal_1/vsw_100XP_MMGBSA_4HG7	vsw_100XP_MMGBSA_4HG7-MMGBSA_1-001.maegz
	448	927	structures.316	2025-09-01 10:57:00	2025-09-01 10:57:00																									316	/home/nagmibano/Desktop/Proposal_1/vsw_100XP_MMGBSA_4HG7	vsw_100XP_MMGBSA_4HG7-MMGBSA_1-001.maegz
	ligprep_FDA_DrugBank_01_May_2025.maegz:1495	928	structures.1495	2025-09-01 10:57:00	2025-09-01 10:57:00																									1495	/home/nagmibano/Desktop/Proposal_1/vsw_100XP_MMGBSA_4HG7	vsw_100XP_MMGBSA_4HG7-MMGBSA_1-001.maegz
	ligprep_FDA_DrugBank_01_May_2025.maegz:999	929	structures.999	2025-09-01 10:57:00	2025-09-01 10:57:00																									999	/home/nagmibano/Desktop/Proposal_1/vsw_100XP_MMGBSA_4HG7	vsw_100XP_MMGBSA_4HG7-MMGBSA_1-001.maegz
	ligprep_FDA_DrugBank_01_May_2025.maegz:171	930	structures.171	2025-09-01 10:57:00	2025-09-01 10:57:00																									171	/home/nagmibano/Desktop/Proposal_1/vsw_100XP_MMGBSA_4HG7	vsw_100XP_MMGBSA_4HG7-MMGBSA_1-001.maegz
	ligprep_FDA_DrugBank_01_May_2025.maegz:2162	931	structures.2162	2025-09-01 10:57:00	2025-09-01 10:57:00																									2162	/home/nagmibano/Desktop/Proposal_1/vsw_100XP_MMGBSA_4HG7	vsw_100XP_MMGBSA_4HG7-MMGBSA_1-001.maegz
	ligprep_FDA_DrugBank_01_May_2025.maegz:1488	932	structures.1488	2025-09-01 10:57:00	2025-09-01 10:57:00																									1488	/home/nagmibano/Desktop/Proposal_1/vsw_100XP_MMGBSA_4HG7	vsw_100XP_MMGBSA_4HG7-MMGBSA_1-001.maegz
	4826	933	structures.1307	2025-09-01 10:57:00	2025-09-01 10:57:00																									1307	/home/nagmibano/Desktop/Proposal_1/vsw_100XP_MMGBSA_4HG7	vsw_100XP_MMGBSA_4HG7-MMGBSA_1-001.maegz
	4816	934	structures.1300	2025-09-01 10:57:00	2025-09-01 10:57:00																									1300	/home/nagmibano/Desktop/Proposal_1/vsw_100XP_MMGBSA_4HG7	vsw_100XP_MMGBSA_4HG7-MMGBSA_1-001.maegz
	ChEBI	935	structures.596	2025-09-01 10:57:00	2025-09-01 10:57:00																									596	/home/nagmibano/Desktop/Proposal_1/vsw_100XP_MMGBSA_4HG7	vsw_100XP_MMGBSA_4HG7-MMGBSA_1-001.maegz
	ligprep_FDA_DrugBank_01_May_2025.maegz:607	936	structures.607	2025-09-01 10:57:00	2025-09-01 10:57:00																									607	/home/nagmibano/Desktop/Proposal_1/vsw_100XP_MMGBSA_4HG7	vsw_100XP_MMGBSA_4HG7-MMGBSA_1-001.maegz
	817	937	structures.659	2025-09-01 10:57:00	2025-09-01 10:57:00																									659	/home/nagmibano/Desktop/Proposal_1/vsw_100XP_MMGBSA_4HG7	vsw_100XP_MMGBSA_4HG7-MMGBSA_1-001.maegz
	181	938	structures.59	2025-09-01 10:57:00	2025-09-01 10:57:00																									59	/home/nagmibano/Desktop/Proposal_1/vsw_100XP_MMGBSA_4HG7	vsw_100XP_MMGBSA_4HG7-MMGBSA_1-001.maegz
	920	939	structures.755	2025-09-01 10:57:00	2025-09-01 10:57:00																									755	/home/nagmibano/Desktop/Proposal_1/vsw_100XP_MMGBSA_4HG7	vsw_100XP_MMGBSA_4HG7-MMGBSA_1-001.maegz
	920	940	structures.755	2025-09-01 10:57:00	2025-09-01 10:57:00																									755	/home/nagmibano/Desktop/Proposal_1/vsw_100XP_MMGBSA_4HG7	vsw_100XP_MMGBSA_4HG7-MMGBSA_1-001.maegz
	ligprep_FDA_DrugBank_01_May_2025.maegz:1961	941	structures.1961	2025-09-01 10:57:00	2025-09-01 10:57:00																									1961	/home/nagmibano/Desktop/Proposal_1/vsw_100XP_MMGBSA_4HG7	vsw_100XP_MMGBSA_4HG7-MMGBSA_1-001.maegz
	ligprep_FDA_DrugBank_01_May_2025.maegz:2040	942	structures.2040	2025-09-01 10:57:00	2025-09-01 10:57:00																									2040	/home/nagmibano/Desktop/Proposal_1/vsw_100XP_MMGBSA_4HG7	vsw_100XP_MMGBSA_4HG7-MMGBSA_1-001.maegz
	832	943	structures.674	2025-09-01 10:57:00	2025-09-01 10:57:00																									674	/home/nagmibano/Desktop/Proposal_1/vsw_100XP_MMGBSA_4HG7	vsw_100XP_MMGBSA_4HG7-MMGBSA_1-001.maegz
	ligprep_FDA_DrugBank_01_May_2025.maegz:1632	944	structures.1632	2025-09-01 10:57:00	2025-09-01 10:57:00																									1632	/home/nagmibano/Desktop/Proposal_1/vsw_100XP_MMGBSA_4HG7	vsw_100XP_MMGBSA_4HG7-MMGBSA_1-001.maegz
	ligprep_FDA_DrugBank_01_May_2025.maegz:1945	945	structures.1945	2025-09-01 10:57:00	2025-09-01 10:57:00																									1945	/home/nagmibano/Desktop/Proposal_1/vsw_100XP_MMGBSA_4HG7	vsw_100XP_MMGBSA_4HG7-MMGBSA_1-001.maegz
	ligprep_FDA_DrugBank_01_May_2025.maegz:191	946	structures.191	2025-09-01 10:57:00	2025-09-01 10:57:00																									191	/home/nagmibano/Desktop/Proposal_1/vsw_100XP_MMGBSA_4HG7	vsw_100XP_MMGBSA_4HG7-MMGBSA_1-001.maegz
	1104	947	structures.924	2025-09-01 10:57:00	2025-09-01 10:57:00																									924	/home/nagmibano/Desktop/Proposal_1/vsw_100XP_MMGBSA_4HG7	vsw_100XP_MMGBSA_4HG7-MMGBSA_1-001.maegz
	960	948	structures.792	2025-09-01 10:57:00	2025-09-01 10:57:00																									792	/home/nagmibano/Desktop/Proposal_1/vsw_100XP_MMGBSA_4HG7	vsw_100XP_MMGBSA_4HG7-MMGBSA_1-001.maegz
	ligprep_FDA_DrugBank_01_May_2025.maegz:2310	949	structures.2310	2025-09-01 10:57:00	2025-09-01 10:57:00																									2310	/home/nagmibano/Desktop/Proposal_1/vsw_100XP_MMGBSA_4HG7	vsw_100XP_MMGBSA_4HG7-MMGBSA_1-001.maegz
	ligprep_FDA_DrugBank_01_May_2025.maegz:1936	950	structures.1936	2025-09-01 10:57:00	2025-09-01 10:57:00																									1936	/home/nagmibano/Desktop/Proposal_1/vsw_100XP_MMGBSA_4HG7	vsw_100XP_MMGBSA_4HG7-MMGBSA_1-001.maegz
	ligprep_FDA_DrugBank_01_May_2025.maegz:1901	951	structures.1901	2025-09-01 10:57:00	2025-09-01 10:57:00																									1901	/home/nagmibano/Desktop/Proposal_1/vsw_100XP_MMGBSA_4HG7	vsw_100XP_MMGBSA_4HG7-MMGBSA_1-001.maegz
	ligprep_FDA_DrugBank_01_May_2025.maegz:1425	952	structures.1425	2025-09-01 10:57:00	2025-09-01 10:57:00																									1425	/home/nagmibano/Desktop/Proposal_1/vsw_100XP_MMGBSA_4HG7	vsw_100XP_MMGBSA_4HG7-MMGBSA_1-001.maegz
	ligprep_FDA_DrugBank_01_May_2025.maegz:1825	953	structures.1825	2025-09-01 10:57:00	2025-09-01 10:57:00																									1825	/home/nagmibano/Desktop/Proposal_1/vsw_100XP_MMGBSA_4HG7	vsw_100XP_MMGBSA_4HG7-MMGBSA_1-001.maegz
	ligprep_FDA_DrugBank_01_May_2025.maegz:1338	954	structures.1338	2025-09-01 10:57:00	2025-09-01 10:57:00																									1338	/home/nagmibano/Desktop/Proposal_1/vsw_100XP_MMGBSA_4HG7	vsw_100XP_MMGBSA_4HG7-MMGBSA_1-001.maegz
	ligprep_FDA_DrugBank_01_May_2025.maegz:2261	955	structures.2261	2025-09-01 10:57:00	2025-09-01 10:57:00																									2261	/home/nagmibano/Desktop/Proposal_1/vsw_100XP_MMGBSA_4HG7	vsw_100XP_MMGBSA_4HG7-MMGBSA_1-001.maegz
	417	956	structures.285	2025-09-01 10:57:00	2025-09-01 10:57:00																									285	/home/nagmibano/Desktop/Proposal_1/vsw_100XP_MMGBSA_4HG7	vsw_100XP_MMGBSA_4HG7-MMGBSA_1-001.maegz
	ligprep_FDA_DrugBank_01_May_2025.maegz:1466	957	structures.1466	2025-09-01 10:57:00	2025-09-01 10:57:00																									1466	/home/nagmibano/Desktop/Proposal_1/vsw_100XP_MMGBSA_4HG7	vsw_100XP_MMGBSA_4HG7-MMGBSA_1-001.maegz
	1274	958	structures.1081	2025-09-01 10:57:00	2025-09-01 10:57:00																									1081	/home/nagmibano/Desktop/Proposal_1/vsw_100XP_MMGBSA_4HG7	vsw_100XP_MMGBSA_4HG7-MMGBSA_1-001.maegz
	ligprep_FDA_DrugBank_01_May_2025.maegz:1787	959	structures.1787	2025-09-01 10:57:00	2025-09-01 10:57:00																									1787	/home/nagmibano/Desktop/Proposal_1/vsw_100XP_MMGBSA_4HG7	vsw_100XP_MMGBSA_4HG7-MMGBSA_1-001.maegz
	ligprep_FDA_DrugBank_01_May_2025.maegz:1213	960	structures.1213	2025-09-01 10:57:00	2025-09-01 10:57:00																									1213	/home/nagmibano/Desktop/Proposal_1/vsw_100XP_MMGBSA_4HG7	vsw_100XP_MMGBSA_4HG7-MMGBSA_1-001.maegz
	ligprep_FDA_DrugBank_01_May_2025.maegz:1472	961	structures.1472	2025-09-01 10:57:00	2025-09-01 10:57:00																									1472	/home/nagmibano/Desktop/Proposal_1/vsw_100XP_MMGBSA_4HG7	vsw_100XP_MMGBSA_4HG7-MMGBSA_1-001.maegz
	ligprep_FDA_DrugBank_01_May_2025.maegz:764	962	structures.764	2025-09-01 10:57:00	2025-09-01 10:57:00																									764	/home/nagmibano/Desktop/Proposal_1/vsw_100XP_MMGBSA_4HG7	vsw_100XP_MMGBSA_4HG7-MMGBSA_1-001.maegz
	323	963	structures.196	2025-09-01 10:57:00	2025-09-01 10:57:00																									196	/home/nagmibano/Desktop/Proposal_1/vsw_100XP_MMGBSA_4HG7	vsw_100XP_MMGBSA_4HG7-MMGBSA_1-001.maegz
	808	964	structures.651	2025-09-01 10:57:00	2025-09-01 10:57:00																									651	/home/nagmibano/Desktop/Proposal_1/vsw_100XP_MMGBSA_4HG7	vsw_100XP_MMGBSA_4HG7-MMGBSA_1-001.maegz
	1619	965	structures.1209	2025-09-01 10:57:00	2025-09-01 10:57:00																									1209	/home/nagmibano/Desktop/Proposal_1/vsw_100XP_MMGBSA_4HG7	vsw_100XP_MMGBSA_4HG7-MMGBSA_1-001.maegz
	ligprep_FDA_DrugBank_01_May_2025.maegz:375	966	structures.375	2025-09-01 10:57:00	2025-09-01 10:57:00																									375	/home/nagmibano/Desktop/Proposal_1/vsw_100XP_MMGBSA_4HG7	vsw_100XP_MMGBSA_4HG7-MMGBSA_1-001.maegz
		967	structures.234	2025-09-01 10:57:00	2025-09-01 10:57:00																									234	/home/nagmibano/Desktop/Proposal_1/vsw_100XP_MMGBSA_4HG7	vsw_100XP_MMGBSA_4HG7-MMGBSA_1-001.maegz
	265	968	structures.141	2025-09-01 10:57:00	2025-09-01 10:57:00																									141	/home/nagmibano/Desktop/Proposal_1/vsw_100XP_MMGBSA_4HG7	vsw_100XP_MMGBSA_4HG7-MMGBSA_1-001.maegz
	ligprep_FDA_DrugBank_01_May_2025.maegz:2487	969	structures.2487	2025-09-01 10:57:00	2025-09-01 10:57:00																									2487	/home/nagmibano/Desktop/Proposal_1/vsw_100XP_MMGBSA_4HG7	vsw_100XP_MMGBSA_4HG7-MMGBSA_1-001.maegz
	ligprep_FDA_DrugBank_01_May_2025.maegz:1325	970	structures.1325	2025-09-01 10:57:00	2025-09-01 10:57:00																									1325	/home/nagmibano/Desktop/Proposal_1/vsw_100XP_MMGBSA_4HG7	vsw_100XP_MMGBSA_4HG7-MMGBSA_1-001.maegz
	688	971	structures.540	2025-09-01 10:57:00	2025-09-01 10:57:00																									540	/home/nagmibano/Desktop/Proposal_1/vsw_100XP_MMGBSA_4HG7	vsw_100XP_MMGBSA_4HG7-MMGBSA_1-001.maegz
	ligprep_FDA_DrugBank_01_May_2025.maegz:1634	972	structures.1634	2025-09-01 10:57:00	2025-09-01 10:57:00																									1634	/home/nagmibano/Desktop/Proposal_1/vsw_100XP_MMGBSA_4HG7	vsw_100XP_MMGBSA_4HG7-MMGBSA_1-001.maegz
	ligprep_FDA_DrugBank_01_May_2025.maegz:142	973	structures.142	2025-09-01 10:57:00	2025-09-01 10:57:00																									142	/home/nagmibano/Desktop/Proposal_1/vsw_100XP_MMGBSA_4HG7	vsw_100XP_MMGBSA_4HG7-MMGBSA_1-001.maegz
	4812	974	structures.1297	2025-09-01 10:57:00	2025-09-01 10:57:00																									1297	/home/nagmibano/Desktop/Proposal_1/vsw_100XP_MMGBSA_4HG7	vsw_100XP_MMGBSA_4HG7-MMGBSA_1-001.maegz
	448	975	structures.316	2025-09-01 10:57:00	2025-09-01 10:57:00																									316	/home/nagmibano/Desktop/Proposal_1/vsw_100XP_MMGBSA_4HG7	vsw_100XP_MMGBSA_4HG7-MMGBSA_1-001.maegz
	422	976	structures.290	2025-09-01 10:57:00	2025-09-01 10:57:00																									290	/home/nagmibano/Desktop/Proposal_1/vsw_100XP_MMGBSA_4HG7	vsw_100XP_MMGBSA_4HG7-MMGBSA_1-001.maegz
	ligprep_FDA_DrugBank_01_May_2025.maegz:505	977	structures.505	2025-09-01 10:57:00	2025-09-01 10:57:00																									505	/home/nagmibano/Desktop/Proposal_1/vsw_100XP_MMGBSA_4HG7	vsw_100XP_MMGBSA_4HG7-MMGBSA_1-001.maegz
	ligprep_FDA_DrugBank_01_May_2025.maegz:1099	978	structures.1099	2025-09-01 10:57:00	2025-09-01 10:57:00																									1099	/home/nagmibano/Desktop/Proposal_1/vsw_100XP_MMGBSA_4HG7	vsw_100XP_MMGBSA_4HG7-MMGBSA_1-001.maegz
	54841	979	structures.163	2025-09-01 10:57:00	2025-09-01 10:57:00																									163	/home/nagmibano/Desktop/Proposal_1/vsw_100XP_MMGBSA_4HG7	vsw_100XP_MMGBSA_4HG7-MMGBSA_1-001.maegz
	ligprep_FDA_DrugBank_01_May_2025.maegz:1548	980	structures.1548	2025-09-01 10:57:00	2025-09-01 10:57:00																									1548	/home/nagmibano/Desktop/Proposal_1/vsw_100XP_MMGBSA_4HG7	vsw_100XP_MMGBSA_4HG7-MMGBSA_1-001.maegz
	8226	981	structures.225	2025-09-01 10:57:00	2025-09-01 10:57:00																									225	/home/nagmibano/Desktop/Proposal_1/vsw_100XP_MMGBSA_4HG7	vsw_100XP_MMGBSA_4HG7-MMGBSA_1-001.maegz
	ligprep_FDA_DrugBank_01_May_2025.maegz:2276	982	structures.2276	2025-09-01 10:57:00	2025-09-01 10:57:00																									2276	/home/nagmibano/Desktop/Proposal_1/vsw_100XP_MMGBSA_4HG7	vsw_100XP_MMGBSA_4HG7-MMGBSA_1-001.maegz
	1231	983	structures.1046	2025-09-01 10:57:00	2025-09-01 10:57:00																									1046	/home/nagmibano/Desktop/Proposal_1/vsw_100XP_MMGBSA_4HG7	vsw_100XP_MMGBSA_4HG7-MMGBSA_1-001.maegz
	1221	984	structures.1037	2025-09-01 10:57:00	2025-09-01 10:57:00																									1037	/home/nagmibano/Desktop/Proposal_1/vsw_100XP_MMGBSA_4HG7	vsw_100XP_MMGBSA_4HG7-MMGBSA_1-001.maegz
	1203	985	structures.1020	2025-09-01 10:57:00	2025-09-01 10:57:00																									1020	/home/nagmibano/Desktop/Proposal_1/vsw_100XP_MMGBSA_4HG7	vsw_100XP_MMGBSA_4HG7-MMGBSA_1-001.maegz
	800	986	structures.644	2025-09-01 10:57:00	2025-09-01 10:57:00																									644	/home/nagmibano/Desktop/Proposal_1/vsw_100XP_MMGBSA_4HG7	vsw_100XP_MMGBSA_4HG7-MMGBSA_1-001.maegz
	ligprep_FDA_DrugBank_01_May_2025.maegz:1747	987	structures.1747	2025-09-01 10:57:00	2025-09-01 10:57:00																									1747	/home/nagmibano/Desktop/Proposal_1/vsw_100XP_MMGBSA_4HG7	vsw_100XP_MMGBSA_4HG7-MMGBSA_1-001.maegz
	ligprep_FDA_DrugBank_01_May_2025.maegz:1825	988	structures.1825	2025-09-01 10:57:00	2025-09-01 10:57:00																									1825	/home/nagmibano/Desktop/Proposal_1/vsw_100XP_MMGBSA_4HG7	vsw_100XP_MMGBSA_4HG7-MMGBSA_1-001.maegz
	454	989	structures.321	2025-09-01 10:57:00	2025-09-01 10:57:00																									321	/home/nagmibano/Desktop/Proposal_1/vsw_100XP_MMGBSA_4HG7	vsw_100XP_MMGBSA_4HG7-MMGBSA_1-001.maegz
	ligprep_FDA_DrugBank_01_May_2025.maegz:2352	990	structures.2352	2025-09-01 10:57:00	2025-09-01 10:57:00																									2352	/home/nagmibano/Desktop/Proposal_1/vsw_100XP_MMGBSA_4HG7	vsw_100XP_MMGBSA_4HG7-MMGBSA_1-001.maegz
	415	991	structures.283	2025-09-01 10:57:00	2025-09-01 10:57:00																									283	/home/nagmibano/Desktop/Proposal_1/vsw_100XP_MMGBSA_4HG7	vsw_100XP_MMGBSA_4HG7-MMGBSA_1-001.maegz
	850	992	structures.690	2025-09-01 10:57:00	2025-09-01 10:57:00																									690	/home/nagmibano/Desktop/Proposal_1/vsw_100XP_MMGBSA_4HG7	vsw_100XP_MMGBSA_4HG7-MMGBSA_1-001.maegz
	ligprep_FDA_DrugBank_01_May_2025.maegz:653	993	structures.653	2025-09-01 10:57:00	2025-09-01 10:57:00																									653	/home/nagmibano/Desktop/Proposal_1/vsw_100XP_MMGBSA_4HG7	vsw_100XP_MMGBSA_4HG7-MMGBSA_1-001.maegz
	ligprep_FDA_DrugBank_01_May_2025.maegz:2490	994	structures.2490	2025-09-01 10:57:00	2025-09-01 10:57:00																									2490	/home/nagmibano/Desktop/Proposal_1/vsw_100XP_MMGBSA_4HG7	vsw_100XP_MMGBSA_4HG7-MMGBSA_1-001.maegz
	ligprep_FDA_DrugBank_01_May_2025.maegz:1623	995	structures.1623	2025-09-01 10:57:00	2025-09-01 10:57:00																									1623	/home/nagmibano/Desktop/Proposal_1/vsw_100XP_MMGBSA_4HG7	vsw_100XP_MMGBSA_4HG7-MMGBSA_1-001.maegz
	656	996	structures.509	2025-09-01 10:57:00	2025-09-01 10:57:00																									509	/home/nagmibano/Desktop/Proposal_1/vsw_100XP_MMGBSA_4HG7	vsw_100XP_MMGBSA_4HG7-MMGBSA_1-001.maegz
	ligprep_FDA_DrugBank_01_May_2025.maegz:853	997	structures.853	2025-09-01 10:57:00	2025-09-01 10:57:00																									853	/home/nagmibano/Desktop/Proposal_1/vsw_100XP_MMGBSA_4HG7	vsw_100XP_MMGBSA_4HG7-MMGBSA_1-001.maegz
	ligprep_FDA_DrugBank_01_May_2025.maegz:266	998	structures.266	2025-09-01 10:57:00	2025-09-01 10:57:00																									266	/home/nagmibano/Desktop/Proposal_1/vsw_100XP_MMGBSA_4HG7	vsw_100XP_MMGBSA_4HG7-MMGBSA_1-001.maegz
	ligprep_FDA_DrugBank_01_May_2025.maegz:954	999	structures.954	2025-09-01 10:57:00	2025-09-01 10:57:00																									954	/home/nagmibano/Desktop/Proposal_1/vsw_100XP_MMGBSA_4HG7	vsw_100XP_MMGBSA_4HG7-MMGBSA_1-001.maegz
	1501	1000	structures.1166	2025-09-01 10:57:00	2025-09-01 10:57:00																									1166	/home/nagmibano/Desktop/Proposal_1/vsw_100XP_MMGBSA_4HG7	vsw_100XP_MMGBSA_4HG7-MMGBSA_1-001.maegz
	ligprep_FDA_DrugBank_01_May_2025.maegz:1741	1001	structures.1741	2025-09-01 10:57:00	2025-09-01 10:57:00																									1741	/home/nagmibano/Desktop/Proposal_1/vsw_100XP_MMGBSA_4HG7	vsw_100XP_MMGBSA_4HG7-MMGBSA_1-001.maegz
	ligprep_FDA_DrugBank_01_May_2025.maegz:2582	1002	structures.2582	2025-09-01 10:57:00	2025-09-01 10:57:00																									2582	/home/nagmibano/Desktop/Proposal_1/vsw_100XP_MMGBSA_4HG7	vsw_100XP_MMGBSA_4HG7-MMGBSA_1-001.maegz
	ligprep_FDA_DrugBank_01_May_2025.maegz:58	1003	structures.58	2025-09-01 10:57:00	2025-09-01 10:57:00																									58	/home/nagmibano/Desktop/Proposal_1/vsw_100XP_MMGBSA_4HG7	vsw_100XP_MMGBSA_4HG7-MMGBSA_1-001.maegz
	1138	1004	structures.956	2025-09-01 10:57:00	2025-09-01 10:57:00																									956	/home/nagmibano/Desktop/Proposal_1/vsw_100XP_MMGBSA_4HG7	vsw_100XP_MMGBSA_4HG7-MMGBSA_1-001.maegz
	233	1005	structures.109	2025-09-01 10:57:00	2025-09-01 10:57:00																									109	/home/nagmibano/Desktop/Proposal_1/vsw_100XP_MMGBSA_4HG7	vsw_100XP_MMGBSA_4HG7-MMGBSA_1-001.maegz
		1006	structures.1554	2025-09-01 10:57:00	2025-09-01 10:57:00																									1554	/home/nagmibano/Desktop/Proposal_1/vsw_100XP_MMGBSA_4HG7	vsw_100XP_MMGBSA_4HG7-MMGBSA_1-001.maegz
	664	1007	structures.517	2025-09-01 10:57:00	2025-09-01 10:57:00																									517	/home/nagmibano/Desktop/Proposal_1/vsw_100XP_MMGBSA_4HG7	vsw_100XP_MMGBSA_4HG7-MMGBSA_1-001.maegz
	ligprep_FDA_DrugBank_01_May_2025.maegz:2402	1008	structures.2402	2025-09-01 10:57:00	2025-09-01 10:57:00																									2402	/home/nagmibano/Desktop/Proposal_1/vsw_100XP_MMGBSA_4HG7	vsw_100XP_MMGBSA_4HG7-MMGBSA_1-001.maegz
	ligprep_FDA_DrugBank_01_May_2025.maegz:2108	1009	structures.2108	2025-09-01 10:57:00	2025-09-01 10:57:00																									2108	/home/nagmibano/Desktop/Proposal_1/vsw_100XP_MMGBSA_4HG7	vsw_100XP_MMGBSA_4HG7-MMGBSA_1-001.maegz
	ligprep_FDA_DrugBank_01_May_2025.maegz:2310	1010	structures.2310	2025-09-01 10:57:00	2025-09-01 10:57:00																									2310	/home/nagmibano/Desktop/Proposal_1/vsw_100XP_MMGBSA_4HG7	vsw_100XP_MMGBSA_4HG7-MMGBSA_1-001.maegz
	ligprep_FDA_DrugBank_01_May_2025.maegz:574	1011	structures.574	2025-09-01 10:57:00	2025-09-01 10:57:00																									574	/home/nagmibano/Desktop/Proposal_1/vsw_100XP_MMGBSA_4HG7	vsw_100XP_MMGBSA_4HG7-MMGBSA_1-001.maegz
	ligprep_FDA_DrugBank_01_May_2025.maegz:1477	1012	structures.1477	2025-09-01 10:57:00	2025-09-01 10:57:00																									1477	/home/nagmibano/Desktop/Proposal_1/vsw_100XP_MMGBSA_4HG7	vsw_100XP_MMGBSA_4HG7-MMGBSA_1-001.maegz
	ligprep_FDA_DrugBank_01_May_2025.maegz:429	1013	structures.429	2025-09-01 10:57:00	2025-09-01 10:57:00																									429	/home/nagmibano/Desktop/Proposal_1/vsw_100XP_MMGBSA_4HG7	vsw_100XP_MMGBSA_4HG7-MMGBSA_1-001.maegz
	295	1014	structures.169	2025-09-01 10:57:00	2025-09-01 10:57:00																									169	/home/nagmibano/Desktop/Proposal_1/vsw_100XP_MMGBSA_4HG7	vsw_100XP_MMGBSA_4HG7-MMGBSA_1-001.maegz
	ligprep_FDA_DrugBank_01_May_2025.maegz:463	1015	structures.463	2025-09-01 10:57:00	2025-09-01 10:57:00																									463	/home/nagmibano/Desktop/Proposal_1/vsw_100XP_MMGBSA_4HG7	vsw_100XP_MMGBSA_4HG7-MMGBSA_1-001.maegz
	ligprep_FDA_DrugBank_01_May_2025.maegz:155	1016	structures.155	2025-09-01 10:57:00	2025-09-01 10:57:00																									155	/home/nagmibano/Desktop/Proposal_1/vsw_100XP_MMGBSA_4HG7	vsw_100XP_MMGBSA_4HG7-MMGBSA_1-001.maegz
	ligprep_FDA_DrugBank_01_May_2025.maegz:2174	1017	structures.2174	2025-09-01 10:57:00	2025-09-01 10:57:00																									2174	/home/nagmibano/Desktop/Proposal_1/vsw_100XP_MMGBSA_4HG7	vsw_100XP_MMGBSA_4HG7-MMGBSA_1-001.maegz
	ligprep_FDA_DrugBank_01_May_2025.maegz:2254	1018	structures.2254	2025-09-01 10:57:00	2025-09-01 10:57:00																									2254	/home/nagmibano/Desktop/Proposal_1/vsw_100XP_MMGBSA_4HG7	vsw_100XP_MMGBSA_4HG7-MMGBSA_1-001.maegz
	4821	1019	structures.1303	2025-09-01 10:57:00	2025-09-01 10:57:00																									1303	/home/nagmibano/Desktop/Proposal_1/vsw_100XP_MMGBSA_4HG7	vsw_100XP_MMGBSA_4HG7-MMGBSA_1-001.maegz
	215	1020	structures.92	2025-09-01 10:57:00	2025-09-01 10:57:00																									92	/home/nagmibano/Desktop/Proposal_1/vsw_100XP_MMGBSA_4HG7	vsw_100XP_MMGBSA_4HG7-MMGBSA_1-001.maegz
	1053	1021	structures.877	2025-09-01 10:57:00	2025-09-01 10:57:00																									877	/home/nagmibano/Desktop/Proposal_1/vsw_100XP_MMGBSA_4HG7	vsw_100XP_MMGBSA_4HG7-MMGBSA_1-001.maegz
	1288	1022	structures.1088	2025-09-01 10:57:00	2025-09-01 10:57:00																									1088	/home/nagmibano/Desktop/Proposal_1/vsw_100XP_MMGBSA_4HG7	vsw_100XP_MMGBSA_4HG7-MMGBSA_1-001.maegz
	598	1023	structures.455	2025-09-01 10:57:00	2025-09-01 10:57:00																									455	/home/nagmibano/Desktop/Proposal_1/vsw_100XP_MMGBSA_4HG7	vsw_100XP_MMGBSA_4HG7-MMGBSA_1-001.maegz
	ligprep_FDA_DrugBank_01_May_2025.maegz:766	1024	structures.766	2025-09-01 10:57:00	2025-09-01 10:57:00																									766	/home/nagmibano/Desktop/Proposal_1/vsw_100XP_MMGBSA_4HG7	vsw_100XP_MMGBSA_4HG7-MMGBSA_1-001.maegz
	ligprep_FDA_DrugBank_01_May_2025.maegz:1342	1025	structures.1342	2025-09-01 10:57:00	2025-09-01 10:57:00																									1342	/home/nagmibano/Desktop/Proposal_1/vsw_100XP_MMGBSA_4HG7	vsw_100XP_MMGBSA_4HG7-MMGBSA_1-001.maegz
	723	1026	structures.573	2025-09-01 10:57:00	2025-09-01 10:57:00																									573	/home/nagmibano/Desktop/Proposal_1/vsw_100XP_MMGBSA_4HG7	vsw_100XP_MMGBSA_4HG7-MMGBSA_1-001.maegz
	ligprep_FDA_DrugBank_01_May_2025.maegz:2312	1027	structures.2312	2025-09-01 10:57:00	2025-09-01 10:57:00																									2312	/home/nagmibano/Desktop/Proposal_1/vsw_100XP_MMGBSA_4HG7	vsw_100XP_MMGBSA_4HG7-MMGBSA_1-001.maegz
	ligprep_FDA_DrugBank_01_May_2025.maegz:280	1028	structures.280	2025-09-01 10:57:00	2025-09-01 10:57:00																									280	/home/nagmibano/Desktop/Proposal_1/vsw_100XP_MMGBSA_4HG7	vsw_100XP_MMGBSA_4HG7-MMGBSA_1-001.maegz
	ligprep_FDA_DrugBank_01_May_2025.maegz:2461	1029	structures.2461	2025-09-01 10:57:00	2025-09-01 10:57:00																									2461	/home/nagmibano/Desktop/Proposal_1/vsw_100XP_MMGBSA_4HG7	vsw_100XP_MMGBSA_4HG7-MMGBSA_1-001.maegz
	ligprep_FDA_DrugBank_01_May_2025.maegz:1535	1030	structures.1535	2025-09-01 10:57:00	2025-09-01 10:57:00																									1535	/home/nagmibano/Desktop/Proposal_1/vsw_100XP_MMGBSA_4HG7	vsw_100XP_MMGBSA_4HG7-MMGBSA_1-001.maegz
	ligprep_FDA_DrugBank_01_May_2025.maegz:1290	1031	structures.1290	2025-09-01 10:57:00	2025-09-01 10:57:00																									1290	/home/nagmibano/Desktop/Proposal_1/vsw_100XP_MMGBSA_4HG7	vsw_100XP_MMGBSA_4HG7-MMGBSA_1-001.maegz
	ligprep_FDA_DrugBank_01_May_2025.maegz:1825	1032	structures.1825	2025-09-01 10:57:00	2025-09-01 10:57:00																									1825	/home/nagmibano/Desktop/Proposal_1/vsw_100XP_MMGBSA_4HG7	vsw_100XP_MMGBSA_4HG7-MMGBSA_1-001.maegz
	ligprep_FDA_DrugBank_01_May_2025.maegz:1969	1033	structures.1969	2025-09-01 10:57:00	2025-09-01 10:57:00																									1969	/home/nagmibano/Desktop/Proposal_1/vsw_100XP_MMGBSA_4HG7	vsw_100XP_MMGBSA_4HG7-MMGBSA_1-001.maegz
	383	1034	structures.253	2025-09-01 10:57:00	2025-09-01 10:57:00																									253	/home/nagmibano/Desktop/Proposal_1/vsw_100XP_MMGBSA_4HG7	vsw_100XP_MMGBSA_4HG7-MMGBSA_1-001.maegz
	ligprep_FDA_DrugBank_01_May_2025.maegz:2401	1035	structures.2401	2025-09-01 10:57:00	2025-09-01 10:57:00																									2401	/home/nagmibano/Desktop/Proposal_1/vsw_100XP_MMGBSA_4HG7	vsw_100XP_MMGBSA_4HG7-MMGBSA_1-001.maegz
	ligprep_FDA_DrugBank_01_May_2025.maegz:1655	1036	structures.1655	2025-09-01 10:57:00	2025-09-01 10:57:00																									1655	/home/nagmibano/Desktop/Proposal_1/vsw_100XP_MMGBSA_4HG7	vsw_100XP_MMGBSA_4HG7-MMGBSA_1-001.maegz
	4826	1037	structures.1307	2025-09-01 10:57:00	2025-09-01 10:57:00																									1307	/home/nagmibano/Desktop/Proposal_1/vsw_100XP_MMGBSA_4HG7	vsw_100XP_MMGBSA_4HG7-MMGBSA_1-001.maegz
	ligprep_FDA_DrugBank_01_May_2025.maegz:1393	1038	structures.1393	2025-09-01 10:57:00	2025-09-01 10:57:00																									1393	/home/nagmibano/Desktop/Proposal_1/vsw_100XP_MMGBSA_4HG7	vsw_100XP_MMGBSA_4HG7-MMGBSA_1-001.maegz
	ligprep_FDA_DrugBank_01_May_2025.maegz:1393	1039	structures.1393	2025-09-01 10:57:00	2025-09-01 10:57:00																									1393	/home/nagmibano/Desktop/Proposal_1/vsw_100XP_MMGBSA_4HG7	vsw_100XP_MMGBSA_4HG7-MMGBSA_1-001.maegz
	ligprep_FDA_DrugBank_01_May_2025.maegz:1745	1040	structures.1745	2025-09-01 10:57:00	2025-09-01 10:57:00																									1745	/home/nagmibano/Desktop/Proposal_1/vsw_100XP_MMGBSA_4HG7	vsw_100XP_MMGBSA_4HG7-MMGBSA_1-001.maegz
	ligprep_FDA_DrugBank_01_May_2025.maegz:1906	1041	structures.1906	2025-09-01 10:57:00	2025-09-01 10:57:00																									1906	/home/nagmibano/Desktop/Proposal_1/vsw_100XP_MMGBSA_4HG7	vsw_100XP_MMGBSA_4HG7-MMGBSA_1-001.maegz
	ligprep_FDA_DrugBank_01_May_2025.maegz:954	1042	structures.954	2025-09-01 10:57:00	2025-09-01 10:57:00																									954	/home/nagmibano/Desktop/Proposal_1/vsw_100XP_MMGBSA_4HG7	vsw_100XP_MMGBSA_4HG7-MMGBSA_1-001.maegz
	ligprep_FDA_DrugBank_01_May_2025.maegz:2161	1043	structures.2161	2025-09-01 10:57:00	2025-09-01 10:57:00																									2161	/home/nagmibano/Desktop/Proposal_1/vsw_100XP_MMGBSA_4HG7	vsw_100XP_MMGBSA_4HG7-MMGBSA_1-001.maegz
	ligprep_FDA_DrugBank_01_May_2025.maegz:1384	1044	structures.1384	2025-09-01 10:57:00	2025-09-01 10:57:00																									1384	/home/nagmibano/Desktop/Proposal_1/vsw_100XP_MMGBSA_4HG7	vsw_100XP_MMGBSA_4HG7-MMGBSA_1-001.maegz
	1171	1045	structures.988	2025-09-01 10:57:00	2025-09-01 10:57:00																									988	/home/nagmibano/Desktop/Proposal_1/vsw_100XP_MMGBSA_4HG7	vsw_100XP_MMGBSA_4HG7-MMGBSA_1-001.maegz
	ligprep_FDA_DrugBank_01_May_2025.maegz:1901	1046	structures.1901	2025-09-01 10:57:00	2025-09-01 10:57:00																									1901	/home/nagmibano/Desktop/Proposal_1/vsw_100XP_MMGBSA_4HG7	vsw_100XP_MMGBSA_4HG7-MMGBSA_1-001.maegz
	730	1047	structures.579	2025-09-01 10:57:00	2025-09-01 10:57:00																									579	/home/nagmibano/Desktop/Proposal_1/vsw_100XP_MMGBSA_4HG7	vsw_100XP_MMGBSA_4HG7-MMGBSA_1-001.maegz
	ligprep_FDA_DrugBank_01_May_2025.maegz:1322	1048	structures.1322	2025-09-01 10:57:00	2025-09-01 10:57:00																									1322	/home/nagmibano/Desktop/Proposal_1/vsw_100XP_MMGBSA_4HG7	vsw_100XP_MMGBSA_4HG7-MMGBSA_1-001.maegz
	ligprep_FDA_DrugBank_01_May_2025.maegz:1465	1049	structures.1465	2025-09-01 10:57:00	2025-09-01 10:57:00																									1465	/home/nagmibano/Desktop/Proposal_1/vsw_100XP_MMGBSA_4HG7	vsw_100XP_MMGBSA_4HG7-MMGBSA_1-001.maegz
	ligprep_FDA_DrugBank_01_May_2025.maegz:123	1050	structures.123	2025-09-01 10:57:00	2025-09-01 10:57:00																									123	/home/nagmibano/Desktop/Proposal_1/vsw_100XP_MMGBSA_4HG7	vsw_100XP_MMGBSA_4HG7-MMGBSA_1-001.maegz
	ligprep_FDA_DrugBank_01_May_2025.maegz:1497	1051	structures.1497	2025-09-01 10:57:00	2025-09-01 10:57:00																									1497	/home/nagmibano/Desktop/Proposal_1/vsw_100XP_MMGBSA_4HG7	vsw_100XP_MMGBSA_4HG7-MMGBSA_1-001.maegz
	ligprep_FDA_DrugBank_01_May_2025.maegz:1497	1052	structures.1497	2025-09-01 10:57:00	2025-09-01 10:57:00																									1497	/home/nagmibano/Desktop/Proposal_1/vsw_100XP_MMGBSA_4HG7	vsw_100XP_MMGBSA_4HG7-MMGBSA_1-001.maegz
	ligprep_FDA_DrugBank_01_May_2025.maegz:2204	1053	structures.2204	2025-09-01 10:57:00	2025-09-01 10:57:00																									2204	/home/nagmibano/Desktop/Proposal_1/vsw_100XP_MMGBSA_4HG7	vsw_100XP_MMGBSA_4HG7-MMGBSA_1-001.maegz
	208	1054	structures.86	2025-09-01 10:57:00	2025-09-01 10:57:00																									86	/home/nagmibano/Desktop/Proposal_1/vsw_100XP_MMGBSA_4HG7	vsw_100XP_MMGBSA_4HG7-MMGBSA_1-001.maegz
	ligprep_FDA_DrugBank_01_May_2025.maegz:1613	1055	structures.1613	2025-09-01 10:57:00	2025-09-01 10:57:00																									1613	/home/nagmibano/Desktop/Proposal_1/vsw_100XP_MMGBSA_4HG7	vsw_100XP_MMGBSA_4HG7-MMGBSA_1-001.maegz
	ligprep_FDA_DrugBank_01_May_2025.maegz:1634	1056	structures.1634	2025-09-01 10:57:00	2025-09-01 10:57:00																									1634	/home/nagmibano/Desktop/Proposal_1/vsw_100XP_MMGBSA_4HG7	vsw_100XP_MMGBSA_4HG7-MMGBSA_1-001.maegz
	683	1057	structures.535	2025-09-01 10:57:00	2025-09-01 10:57:00																									535	/home/nagmibano/Desktop/Proposal_1/vsw_100XP_MMGBSA_4HG7	vsw_100XP_MMGBSA_4HG7-MMGBSA_1-001.maegz
	ligprep_FDA_DrugBank_01_May_2025.maegz:675	1058	structures.675	2025-09-01 10:57:00	2025-09-01 10:57:00																									675	/home/nagmibano/Desktop/Proposal_1/vsw_100XP_MMGBSA_4HG7	vsw_100XP_MMGBSA_4HG7-MMGBSA_1-001.maegz
	ligprep_FDA_DrugBank_01_May_2025.maegz:1424	1059	structures.1424	2025-09-01 10:57:00	2025-09-01 10:57:00																									1424	/home/nagmibano/Desktop/Proposal_1/vsw_100XP_MMGBSA_4HG7	vsw_100XP_MMGBSA_4HG7-MMGBSA_1-001.maegz
	ligprep_FDA_DrugBank_01_May_2025.maegz:1825	1060	structures.1825	2025-09-01 10:57:00	2025-09-01 10:57:00																									1825	/home/nagmibano/Desktop/Proposal_1/vsw_100XP_MMGBSA_4HG7	vsw_100XP_MMGBSA_4HG7-MMGBSA_1-001.maegz
	ligprep_FDA_DrugBank_01_May_2025.maegz:2048	1061	structures.2048	2025-09-01 10:57:00	2025-09-01 10:57:00																									2048	/home/nagmibano/Desktop/Proposal_1/vsw_100XP_MMGBSA_4HG7	vsw_100XP_MMGBSA_4HG7-MMGBSA_1-001.maegz
	ligprep_FDA_DrugBank_01_May_2025.maegz:1430	1062	structures.1430	2025-09-01 10:57:00	2025-09-01 10:57:00																									1430	/home/nagmibano/Desktop/Proposal_1/vsw_100XP_MMGBSA_4HG7	vsw_100XP_MMGBSA_4HG7-MMGBSA_1-001.maegz
	ligprep_FDA_DrugBank_01_May_2025.maegz:1853	1063	structures.1853	2025-09-01 10:57:00	2025-09-01 10:57:00																									1853	/home/nagmibano/Desktop/Proposal_1/vsw_100XP_MMGBSA_4HG7	vsw_100XP_MMGBSA_4HG7-MMGBSA_1-001.maegz
	983	1064	structures.814	2025-09-01 10:57:00	2025-09-01 10:57:00																									814	/home/nagmibano/Desktop/Proposal_1/vsw_100XP_MMGBSA_4HG7	vsw_100XP_MMGBSA_4HG7-MMGBSA_1-001.maegz
	ligprep_FDA_DrugBank_01_May_2025.maegz:1402	1065	structures.1402	2025-09-01 10:57:00	2025-09-01 10:57:00																									1402	/home/nagmibano/Desktop/Proposal_1/vsw_100XP_MMGBSA_4HG7	vsw_100XP_MMGBSA_4HG7-MMGBSA_1-001.maegz
	ligprep_FDA_DrugBank_01_May_2025.maegz:2318	1066	structures.2318	2025-09-01 10:57:00	2025-09-01 10:57:00																									2318	/home/nagmibano/Desktop/Proposal_1/vsw_100XP_MMGBSA_4HG7	vsw_100XP_MMGBSA_4HG7-MMGBSA_1-001.maegz
	1062	1067	structures.885	2025-09-01 10:57:00	2025-09-01 10:57:00																									885	/home/nagmibano/Desktop/Proposal_1/vsw_100XP_MMGBSA_4HG7	vsw_100XP_MMGBSA_4HG7-MMGBSA_1-001.maegz
	ligprep_FDA_DrugBank_01_May_2025.maegz:684	1068	structures.684	2025-09-01 10:57:00	2025-09-01 10:57:00																									684	/home/nagmibano/Desktop/Proposal_1/vsw_100XP_MMGBSA_4HG7	vsw_100XP_MMGBSA_4HG7-MMGBSA_1-001.maegz
	1246	1069	structures.1061	2025-09-01 10:57:00	2025-09-01 10:57:00																									1061	/home/nagmibano/Desktop/Proposal_1/vsw_100XP_MMGBSA_4HG7	vsw_100XP_MMGBSA_4HG7-MMGBSA_1-001.maegz
	871	1070	structures.709	2025-09-01 10:57:00	2025-09-01 10:57:00																									709	/home/nagmibano/Desktop/Proposal_1/vsw_100XP_MMGBSA_4HG7	vsw_100XP_MMGBSA_4HG7-MMGBSA_1-001.maegz
	ligprep_FDA_DrugBank_01_May_2025.maegz:1508	1071	structures.1508	2025-09-01 10:57:00	2025-09-01 10:57:00																									1508	/home/nagmibano/Desktop/Proposal_1/vsw_100XP_MMGBSA_4HG7	vsw_100XP_MMGBSA_4HG7-MMGBSA_1-001.maegz
	395	1072	structures.264	2025-09-01 10:57:00	2025-09-01 10:57:00																									264	/home/nagmibano/Desktop/Proposal_1/vsw_100XP_MMGBSA_4HG7	vsw_100XP_MMGBSA_4HG7-MMGBSA_1-001.maegz
	925	1073	structures.760	2025-09-01 10:57:00	2025-09-01 10:57:00																									760	/home/nagmibano/Desktop/Proposal_1/vsw_100XP_MMGBSA_4HG7	vsw_100XP_MMGBSA_4HG7-MMGBSA_1-001.maegz
	ligprep_FDA_DrugBank_01_May_2025.maegz:2139	1074	structures.2139	2025-09-01 10:57:00	2025-09-01 10:57:00																									2139	/home/nagmibano/Desktop/Proposal_1/vsw_100XP_MMGBSA_4HG7	vsw_100XP_MMGBSA_4HG7-MMGBSA_1-001.maegz
	ligprep_FDA_DrugBank_01_May_2025.maegz:1825	1075	structures.1825	2025-09-01 10:57:00	2025-09-01 10:57:00																									1825	/home/nagmibano/Desktop/Proposal_1/vsw_100XP_MMGBSA_4HG7	vsw_100XP_MMGBSA_4HG7-MMGBSA_1-001.maegz
	1156	1076	structures.974	2025-09-01 10:57:00	2025-09-01 10:57:00																									974	/home/nagmibano/Desktop/Proposal_1/vsw_100XP_MMGBSA_4HG7	vsw_100XP_MMGBSA_4HG7-MMGBSA_1-001.maegz
	ligprep_FDA_DrugBank_01_May_2025.maegz:732	1077	structures.732	2025-09-01 10:57:00	2025-09-01 10:57:00																									732	/home/nagmibano/Desktop/Proposal_1/vsw_100XP_MMGBSA_4HG7	vsw_100XP_MMGBSA_4HG7-MMGBSA_1-001.maegz
	ligprep_FDA_DrugBank_01_May_2025.maegz:110	1078	structures.110	2025-09-01 10:57:00	2025-09-01 10:57:00																									110	/home/nagmibano/Desktop/Proposal_1/vsw_100XP_MMGBSA_4HG7	vsw_100XP_MMGBSA_4HG7-MMGBSA_1-001.maegz
	1087	1079	structures.909	2025-09-01 10:57:00	2025-09-01 10:57:00																									909	/home/nagmibano/Desktop/Proposal_1/vsw_100XP_MMGBSA_4HG7	vsw_100XP_MMGBSA_4HG7-MMGBSA_1-001.maegz
	ligprep_FDA_DrugBank_01_May_2025.maegz:1894	1080	structures.1894	2025-09-01 10:57:00	2025-09-01 10:57:00																									1894	/home/nagmibano/Desktop/Proposal_1/vsw_100XP_MMGBSA_4HG7	vsw_100XP_MMGBSA_4HG7-MMGBSA_1-001.maegz
	816	1081	structures.658	2025-09-01 10:57:00	2025-09-01 10:57:00																									658	/home/nagmibano/Desktop/Proposal_1/vsw_100XP_MMGBSA_4HG7	vsw_100XP_MMGBSA_4HG7-MMGBSA_1-001.maegz
	ligprep_FDA_DrugBank_01_May_2025.maegz:1906	1082	structures.1906	2025-09-01 10:57:00	2025-09-01 10:57:00																									1906	/home/nagmibano/Desktop/Proposal_1/vsw_100XP_MMGBSA_4HG7	vsw_100XP_MMGBSA_4HG7-MMGBSA_1-001.maegz
	952	1083	structures.785	2025-09-01 10:57:00	2025-09-01 10:57:00																									785	/home/nagmibano/Desktop/Proposal_1/vsw_100XP_MMGBSA_4HG7	vsw_100XP_MMGBSA_4HG7-MMGBSA_1-001.maegz
	ligprep_FDA_DrugBank_01_May_2025.maegz:958	1084	structures.958	2025-09-01 10:57:00	2025-09-01 10:57:00																									958	/home/nagmibano/Desktop/Proposal_1/vsw_100XP_MMGBSA_4HG7	vsw_100XP_MMGBSA_4HG7-MMGBSA_1-001.maegz
	1619	1085	structures.1209	2025-09-01 10:57:00	2025-09-01 10:57:00																									1209	/home/nagmibano/Desktop/Proposal_1/vsw_100XP_MMGBSA_4HG7	vsw_100XP_MMGBSA_4HG7-MMGBSA_1-001.maegz
	ligprep_FDA_DrugBank_01_May_2025.maegz:1847	1086	structures.1847	2025-09-01 10:57:00	2025-09-01 10:57:00																									1847	/home/nagmibano/Desktop/Proposal_1/vsw_100XP_MMGBSA_4HG7	vsw_100XP_MMGBSA_4HG7-MMGBSA_1-001.maegz
	Structure #1	1087	structures.1929	2025-09-01 10:57:00	2025-09-01 10:57:00																									1929	/home/nagmibano/Desktop/Proposal_1/vsw_100XP_MMGBSA_4HG7	vsw_100XP_MMGBSA_4HG7-MMGBSA_1-001.maegz
	ligprep_FDA_DrugBank_01_May_2025.maegz:2148	1088	structures.2148	2025-09-01 10:57:00	2025-09-01 10:57:00																									2148	/home/nagmibano/Desktop/Proposal_1/vsw_100XP_MMGBSA_4HG7	vsw_100XP_MMGBSA_4HG7-MMGBSA_1-001.maegz
	458	1089	structures.325	2025-09-01 10:57:00	2025-09-01 10:57:00																									325	/home/nagmibano/Desktop/Proposal_1/vsw_100XP_MMGBSA_4HG7	vsw_100XP_MMGBSA_4HG7-MMGBSA_1-001.maegz
	1604	1090	structures.1197	2025-09-01 10:57:00	2025-09-01 10:57:00																									1197	/home/nagmibano/Desktop/Proposal_1/vsw_100XP_MMGBSA_4HG7	vsw_100XP_MMGBSA_4HG7-MMGBSA_1-001.maegz
	ligprep_FDA_DrugBank_01_May_2025.maegz:2393	1091	structures.2393	2025-09-01 10:57:00	2025-09-01 10:57:00																									2393	/home/nagmibano/Desktop/Proposal_1/vsw_100XP_MMGBSA_4HG7	vsw_100XP_MMGBSA_4HG7-MMGBSA_1-001.maegz
	ligprep_FDA_DrugBank_01_May_2025.maegz:2393	1092	structures.2393	2025-09-01 10:57:00	2025-09-01 10:57:00																									2393	/home/nagmibano/Desktop/Proposal_1/vsw_100XP_MMGBSA_4HG7	vsw_100XP_MMGBSA_4HG7-MMGBSA_1-001.maegz
	441	1093	structures.309	2025-09-01 10:57:00	2025-09-01 10:57:00																									309	/home/nagmibano/Desktop/Proposal_1/vsw_100XP_MMGBSA_4HG7	vsw_100XP_MMGBSA_4HG7-MMGBSA_1-001.maegz
	ligprep_FDA_DrugBank_01_May_2025.maegz:1983	1094	structures.1983	2025-09-01 10:57:00	2025-09-01 10:57:00																									1983	/home/nagmibano/Desktop/Proposal_1/vsw_100XP_MMGBSA_4HG7	vsw_100XP_MMGBSA_4HG7-MMGBSA_1-001.maegz
	740	1095	structures.589	2025-09-01 10:57:00	2025-09-01 10:57:00																									589	/home/nagmibano/Desktop/Proposal_1/vsw_100XP_MMGBSA_4HG7	vsw_100XP_MMGBSA_4HG7-MMGBSA_1-001.maegz
	705	1096	structures.556	2025-09-01 10:57:00	2025-09-01 10:57:00																									556	/home/nagmibano/Desktop/Proposal_1/vsw_100XP_MMGBSA_4HG7	vsw_100XP_MMGBSA_4HG7-MMGBSA_1-001.maegz
	ligprep_FDA_DrugBank_01_May_2025.maegz:1465	1097	structures.1465	2025-09-01 10:57:00	2025-09-01 10:57:00																									1465	/home/nagmibano/Desktop/Proposal_1/vsw_100XP_MMGBSA_4HG7	vsw_100XP_MMGBSA_4HG7-MMGBSA_1-001.maegz
	792	1098	structures.636	2025-09-01 10:57:00	2025-09-01 10:57:00																									636	/home/nagmibano/Desktop/Proposal_1/vsw_100XP_MMGBSA_4HG7	vsw_100XP_MMGBSA_4HG7-MMGBSA_1-001.maegz
	937	1099	structures.770	2025-09-01 10:57:00	2025-09-01 10:57:00																									770	/home/nagmibano/Desktop/Proposal_1/vsw_100XP_MMGBSA_4HG7	vsw_100XP_MMGBSA_4HG7-MMGBSA_1-001.maegz
	422	1100	structures.290	2025-09-01 10:57:00	2025-09-01 10:57:00																									290	/home/nagmibano/Desktop/Proposal_1/vsw_100XP_MMGBSA_4HG7	vsw_100XP_MMGBSA_4HG7-MMGBSA_1-001.maegz
	1021	1101	structures.851	2025-09-01 10:57:00	2025-09-01 10:57:00																									851	/home/nagmibano/Desktop/Proposal_1/vsw_100XP_MMGBSA_4HG7	vsw_100XP_MMGBSA_4HG7-MMGBSA_1-001.maegz
	ligprep_FDA_DrugBank_01_May_2025.maegz:2068	1102	structures.2068	2025-09-01 10:57:00	2025-09-01 10:57:00																									2068	/home/nagmibano/Desktop/Proposal_1/vsw_100XP_MMGBSA_4HG7	vsw_100XP_MMGBSA_4HG7-MMGBSA_1-001.maegz
	ligprep_FDA_DrugBank_01_May_2025.maegz:1634	1103	structures.1634	2025-09-01 10:57:00	2025-09-01 10:57:00																									1634	/home/nagmibano/Desktop/Proposal_1/vsw_100XP_MMGBSA_4HG7	vsw_100XP_MMGBSA_4HG7-MMGBSA_1-001.maegz
	213	1104	structures.90	2025-09-01 10:57:00	2025-09-01 10:57:00																									90	/home/nagmibano/Desktop/Proposal_1/vsw_100XP_MMGBSA_4HG7	vsw_100XP_MMGBSA_4HG7-MMGBSA_1-001.maegz
	ligprep_FDA_DrugBank_01_May_2025.maegz:1831	1105	structures.1831	2025-09-01 10:57:00	2025-09-01 10:57:00																									1831	/home/nagmibano/Desktop/Proposal_1/vsw_100XP_MMGBSA_4HG7	vsw_100XP_MMGBSA_4HG7-MMGBSA_1-001.maegz
	ligprep_FDA_DrugBank_01_May_2025.maegz:465	1106	structures.465	2025-09-01 10:57:00	2025-09-01 10:57:00																									465	/home/nagmibano/Desktop/Proposal_1/vsw_100XP_MMGBSA_4HG7	vsw_100XP_MMGBSA_4HG7-MMGBSA_1-001.maegz
	ligprep_FDA_DrugBank_01_May_2025.maegz:463	1107	structures.463	2025-09-01 10:57:00	2025-09-01 10:57:00																									463	/home/nagmibano/Desktop/Proposal_1/vsw_100XP_MMGBSA_4HG7	vsw_100XP_MMGBSA_4HG7-MMGBSA_1-001.maegz
	ligprep_FDA_DrugBank_01_May_2025.maegz:2148	1108	structures.2148	2025-09-01 10:57:00	2025-09-01 10:57:00																									2148	/home/nagmibano/Desktop/Proposal_1/vsw_100XP_MMGBSA_4HG7	vsw_100XP_MMGBSA_4HG7-MMGBSA_1-001.maegz
	ligprep_FDA_DrugBank_01_May_2025.maegz:1623	1109	structures.1623	2025-09-01 10:57:00	2025-09-01 10:57:00																									1623	/home/nagmibano/Desktop/Proposal_1/vsw_100XP_MMGBSA_4HG7	vsw_100XP_MMGBSA_4HG7-MMGBSA_1-001.maegz
	ligprep_FDA_DrugBank_01_May_2025.maegz:1444	1110	structures.1444	2025-09-01 10:57:00	2025-09-01 10:57:00																									1444	/home/nagmibano/Desktop/Proposal_1/vsw_100XP_MMGBSA_4HG7	vsw_100XP_MMGBSA_4HG7-MMGBSA_1-001.maegz
	ligprep_FDA_DrugBank_01_May_2025.maegz:2274	1111	structures.2274	2025-09-01 10:57:00	2025-09-01 10:57:00																									2274	/home/nagmibano/Desktop/Proposal_1/vsw_100XP_MMGBSA_4HG7	vsw_100XP_MMGBSA_4HG7-MMGBSA_1-001.maegz
	ligprep_FDA_DrugBank_01_May_2025.maegz:1436	1112	structures.1436	2025-09-01 10:57:00	2025-09-01 10:57:00																									1436	/home/nagmibano/Desktop/Proposal_1/vsw_100XP_MMGBSA_4HG7	vsw_100XP_MMGBSA_4HG7-MMGBSA_1-001.maegz
		1113	structures.1568	2025-09-01 10:57:00	2025-09-01 10:57:00																									1568	/home/nagmibano/Desktop/Proposal_1/vsw_100XP_MMGBSA_4HG7	vsw_100XP_MMGBSA_4HG7-MMGBSA_1-001.maegz
	ligprep_FDA_DrugBank_01_May_2025.maegz:56	1114	structures.56	2025-09-01 10:57:00	2025-09-01 10:57:00																									56	/home/nagmibano/Desktop/Proposal_1/vsw_100XP_MMGBSA_4HG7	vsw_100XP_MMGBSA_4HG7-MMGBSA_1-001.maegz
	ligprep_FDA_DrugBank_01_May_2025.maegz:1623	1115	structures.1623	2025-09-01 10:57:00	2025-09-01 10:57:00																									1623	/home/nagmibano/Desktop/Proposal_1/vsw_100XP_MMGBSA_4HG7	vsw_100XP_MMGBSA_4HG7-MMGBSA_1-001.maegz
	4021	1116	structures.2142	2025-09-01 10:57:00	2025-09-01 10:57:00																									2142	/home/nagmibano/Desktop/Proposal_1/vsw_100XP_MMGBSA_4HG7	vsw_100XP_MMGBSA_4HG7-MMGBSA_1-001.maegz
	651	1117	structures.504	2025-09-01 10:57:00	2025-09-01 10:57:00																									504	/home/nagmibano/Desktop/Proposal_1/vsw_100XP_MMGBSA_4HG7	vsw_100XP_MMGBSA_4HG7-MMGBSA_1-001.maegz
	ligprep_FDA_DrugBank_01_May_2025.maegz:926	1118	structures.926	2025-09-01 10:57:00	2025-09-01 10:57:00																									926	/home/nagmibano/Desktop/Proposal_1/vsw_100XP_MMGBSA_4HG7	vsw_100XP_MMGBSA_4HG7-MMGBSA_1-001.maegz
	ligprep_FDA_DrugBank_01_May_2025.maegz:2339	1119	structures.2339	2025-09-01 10:57:00	2025-09-01 10:57:00																									2339	/home/nagmibano/Desktop/Proposal_1/vsw_100XP_MMGBSA_4HG7	vsw_100XP_MMGBSA_4HG7-MMGBSA_1-001.maegz
		1120	structures.1554	2025-09-01 10:57:00	2025-09-01 10:57:00																									1554	/home/nagmibano/Desktop/Proposal_1/vsw_100XP_MMGBSA_4HG7	vsw_100XP_MMGBSA_4HG7-MMGBSA_1-001.maegz
	ligprep_FDA_DrugBank_01_May_2025.maegz:1025	1121	structures.1025	2025-09-01 10:57:00	2025-09-01 10:57:00																									1025	/home/nagmibano/Desktop/Proposal_1/vsw_100XP_MMGBSA_4HG7	vsw_100XP_MMGBSA_4HG7-MMGBSA_1-001.maegz
	ligprep_FDA_DrugBank_01_May_2025.maegz:1072	1122	structures.1072	2025-09-01 10:57:00	2025-09-01 10:57:00																									1072	/home/nagmibano/Desktop/Proposal_1/vsw_100XP_MMGBSA_4HG7	vsw_100XP_MMGBSA_4HG7-MMGBSA_1-001.maegz
	854	1123	structures.694	2025-09-01 10:57:00	2025-09-01 10:57:00																									694	/home/nagmibano/Desktop/Proposal_1/vsw_100XP_MMGBSA_4HG7	vsw_100XP_MMGBSA_4HG7-MMGBSA_1-001.maegz
	4838	1124	structures.1313	2025-09-01 10:57:00	2025-09-01 10:57:00																									1313	/home/nagmibano/Desktop/Proposal_1/vsw_100XP_MMGBSA_4HG7	vsw_100XP_MMGBSA_4HG7-MMGBSA_1-001.maegz
	805	1125	structures.648	2025-09-01 10:57:00	2025-09-01 10:57:00																									648	/home/nagmibano/Desktop/Proposal_1/vsw_100XP_MMGBSA_4HG7	vsw_100XP_MMGBSA_4HG7-MMGBSA_1-001.maegz
	ligprep_FDA_DrugBank_01_May_2025.maegz:1427	1126	structures.1427	2025-09-01 10:57:00	2025-09-01 10:57:00																									1427	/home/nagmibano/Desktop/Proposal_1/vsw_100XP_MMGBSA_4HG7	vsw_100XP_MMGBSA_4HG7-MMGBSA_1-001.maegz
	ligprep_FDA_DrugBank_01_May_2025.maegz:36	1127	structures.36	2025-09-01 10:57:00	2025-09-01 10:57:00																									36	/home/nagmibano/Desktop/Proposal_1/vsw_100XP_MMGBSA_4HG7	vsw_100XP_MMGBSA_4HG7-MMGBSA_1-001.maegz
	ligprep_FDA_DrugBank_01_May_2025.maegz:1407	1128	structures.1407	2025-09-01 10:57:00	2025-09-01 10:57:00																									1407	/home/nagmibano/Desktop/Proposal_1/vsw_100XP_MMGBSA_4HG7	vsw_100XP_MMGBSA_4HG7-MMGBSA_1-001.maegz
	ligprep_FDA_DrugBank_01_May_2025.maegz:430	1129	structures.430	2025-09-01 10:57:00	2025-09-01 10:57:00																									430	/home/nagmibano/Desktop/Proposal_1/vsw_100XP_MMGBSA_4HG7	vsw_100XP_MMGBSA_4HG7-MMGBSA_1-001.maegz
	ligprep_FDA_DrugBank_01_May_2025.maegz:545	1130	structures.545	2025-09-01 10:57:00	2025-09-01 10:57:00																									545	/home/nagmibano/Desktop/Proposal_1/vsw_100XP_MMGBSA_4HG7	vsw_100XP_MMGBSA_4HG7-MMGBSA_1-001.maegz
	ligprep_FDA_DrugBank_01_May_2025.maegz:560	1131	structures.560	2025-09-01 10:57:00	2025-09-01 10:57:00																									560	/home/nagmibano/Desktop/Proposal_1/vsw_100XP_MMGBSA_4HG7	vsw_100XP_MMGBSA_4HG7-MMGBSA_1-001.maegz
	1210	1132	structures.1026	2025-09-01 10:57:00	2025-09-01 10:57:00																									1026	/home/nagmibano/Desktop/Proposal_1/vsw_100XP_MMGBSA_4HG7	vsw_100XP_MMGBSA_4HG7-MMGBSA_1-001.maegz
	ligprep_FDA_DrugBank_01_May_2025.maegz:2049	1133	structures.2049	2025-09-01 10:57:00	2025-09-01 10:57:00																									2049	/home/nagmibano/Desktop/Proposal_1/vsw_100XP_MMGBSA_4HG7	vsw_100XP_MMGBSA_4HG7-MMGBSA_1-001.maegz
	ligprep_FDA_DrugBank_01_May_2025.maegz:2618	1134	structures.2618	2025-09-01 10:57:00	2025-09-01 10:57:00																									2618	/home/nagmibano/Desktop/Proposal_1/vsw_100XP_MMGBSA_4HG7	vsw_100XP_MMGBSA_4HG7-MMGBSA_1-001.maegz
	ligprep_FDA_DrugBank_01_May_2025.maegz:170	1135	structures.170	2025-09-01 10:57:00	2025-09-01 10:57:00																									170	/home/nagmibano/Desktop/Proposal_1/vsw_100XP_MMGBSA_4HG7	vsw_100XP_MMGBSA_4HG7-MMGBSA_1-001.maegz
	ligprep_FDA_DrugBank_01_May_2025.maegz:1411	1136	structures.1411	2025-09-01 10:57:00	2025-09-01 10:57:00																									1411	/home/nagmibano/Desktop/Proposal_1/vsw_100XP_MMGBSA_4HG7	vsw_100XP_MMGBSA_4HG7-MMGBSA_1-001.maegz
	ligprep_FDA_DrugBank_01_May_2025.maegz:1825	1137	structures.1825	2025-09-01 10:57:00	2025-09-01 10:57:00																									1825	/home/nagmibano/Desktop/Proposal_1/vsw_100XP_MMGBSA_4HG7	vsw_100XP_MMGBSA_4HG7-MMGBSA_1-001.maegz
	809	1138	structures.652	2025-09-01 10:57:00	2025-09-01 10:57:00																									652	/home/nagmibano/Desktop/Proposal_1/vsw_100XP_MMGBSA_4HG7	vsw_100XP_MMGBSA_4HG7-MMGBSA_1-001.maegz
	ligprep_FDA_DrugBank_01_May_2025.maegz:560	1139	structures.560	2025-09-01 10:57:00	2025-09-01 10:57:00																									560	/home/nagmibano/Desktop/Proposal_1/vsw_100XP_MMGBSA_4HG7	vsw_100XP_MMGBSA_4HG7-MMGBSA_1-001.maegz
	ligprep_FDA_DrugBank_01_May_2025.maegz:793	1140	structures.793	2025-09-01 10:57:00	2025-09-01 10:57:00																									793	/home/nagmibano/Desktop/Proposal_1/vsw_100XP_MMGBSA_4HG7	vsw_100XP_MMGBSA_4HG7-MMGBSA_1-001.maegz
	ligprep_FDA_DrugBank_01_May_2025.maegz:2056	1141	structures.2056	2025-09-01 10:57:00	2025-09-01 10:57:00																									2056	/home/nagmibano/Desktop/Proposal_1/vsw_100XP_MMGBSA_4HG7	vsw_100XP_MMGBSA_4HG7-MMGBSA_1-001.maegz
	243	1142	structures.119	2025-09-01 10:57:00	2025-09-01 10:57:00																									119	/home/nagmibano/Desktop/Proposal_1/vsw_100XP_MMGBSA_4HG7	vsw_100XP_MMGBSA_4HG7-MMGBSA_1-001.maegz
	ligprep_FDA_DrugBank_01_May_2025.maegz:1912	1143	structures.1912	2025-09-01 10:57:00	2025-09-01 10:57:00																									1912	/home/nagmibano/Desktop/Proposal_1/vsw_100XP_MMGBSA_4HG7	vsw_100XP_MMGBSA_4HG7-MMGBSA_1-001.maegz
	ligprep_FDA_DrugBank_01_May_2025.maegz:2133	1144	structures.2133	2025-09-01 10:57:00	2025-09-01 10:57:00																									2133	/home/nagmibano/Desktop/Proposal_1/vsw_100XP_MMGBSA_4HG7	vsw_100XP_MMGBSA_4HG7-MMGBSA_1-001.maegz
	211	1145	structures.89	2025-09-01 10:57:00	2025-09-01 10:57:00																									89	/home/nagmibano/Desktop/Proposal_1/vsw_100XP_MMGBSA_4HG7	vsw_100XP_MMGBSA_4HG7-MMGBSA_1-001.maegz
	ligprep_FDA_DrugBank_01_May_2025.maegz:1535	1146	structures.1535	2025-09-01 10:57:00	2025-09-01 10:57:00																									1535	/home/nagmibano/Desktop/Proposal_1/vsw_100XP_MMGBSA_4HG7	vsw_100XP_MMGBSA_4HG7-MMGBSA_1-001.maegz
	1069	1147	structures.892	2025-09-01 10:57:00	2025-09-01 10:57:00																									892	/home/nagmibano/Desktop/Proposal_1/vsw_100XP_MMGBSA_4HG7	vsw_100XP_MMGBSA_4HG7-MMGBSA_1-001.maegz
	1050	1148	structures.875	2025-09-01 10:57:00	2025-09-01 10:57:00																									875	/home/nagmibano/Desktop/Proposal_1/vsw_100XP_MMGBSA_4HG7	vsw_100XP_MMGBSA_4HG7-MMGBSA_1-001.maegz
	1291	1149	structures.1089	2025-09-01 10:57:00	2025-09-01 10:57:00																									1089	/home/nagmibano/Desktop/Proposal_1/vsw_100XP_MMGBSA_4HG7	vsw_100XP_MMGBSA_4HG7-MMGBSA_1-001.maegz
	ligprep_FDA_DrugBank_01_May_2025.maegz:2212	1150	structures.2212	2025-09-01 10:57:00	2025-09-01 10:57:00																									2212	/home/nagmibano/Desktop/Proposal_1/vsw_100XP_MMGBSA_4HG7	vsw_100XP_MMGBSA_4HG7-MMGBSA_1-001.maegz
		1151	structures.639	2025-09-01 10:57:00	2025-09-01 10:57:00																									639	/home/nagmibano/Desktop/Proposal_1/vsw_100XP_MMGBSA_4HG7	vsw_100XP_MMGBSA_4HG7-MMGBSA_1-001.maegz
	ligprep_FDA_DrugBank_01_May_2025.maegz:1638	1152	structures.1638	2025-09-01 10:57:00	2025-09-01 10:57:00																									1638	/home/nagmibano/Desktop/Proposal_1/vsw_100XP_MMGBSA_4HG7	vsw_100XP_MMGBSA_4HG7-MMGBSA_1-001.maegz
	409	1153	structures.277	2025-09-01 10:57:00	2025-09-01 10:57:00																									277	/home/nagmibano/Desktop/Proposal_1/vsw_100XP_MMGBSA_4HG7	vsw_100XP_MMGBSA_4HG7-MMGBSA_1-001.maegz
	ligprep_FDA_DrugBank_01_May_2025.maegz:1325	1154	structures.1325	2025-09-01 10:57:00	2025-09-01 10:57:00																									1325	/home/nagmibano/Desktop/Proposal_1/vsw_100XP_MMGBSA_4HG7	vsw_100XP_MMGBSA_4HG7-MMGBSA_1-001.maegz
	[NO NAME]	1155	structures.1295	2025-09-01 10:57:00	2025-09-01 10:57:00																									1295	/home/nagmibano/Desktop/Proposal_1/vsw_100XP_MMGBSA_4HG7	vsw_100XP_MMGBSA_4HG7-MMGBSA_1-001.maegz
	ligprep_FDA_DrugBank_01_May_2025.maegz:537	1156	structures.537	2025-09-01 10:57:00	2025-09-01 10:57:00																									537	/home/nagmibano/Desktop/Proposal_1/vsw_100XP_MMGBSA_4HG7	vsw_100XP_MMGBSA_4HG7-MMGBSA_1-001.maegz
	ligprep_FDA_DrugBank_01_May_2025.maegz:1623	1157	structures.1623	2025-09-01 10:57:00	2025-09-01 10:57:00																									1623	/home/nagmibano/Desktop/Proposal_1/vsw_100XP_MMGBSA_4HG7	vsw_100XP_MMGBSA_4HG7-MMGBSA_1-001.maegz
	ligprep_FDA_DrugBank_01_May_2025.maegz:1401	1158	structures.1401	2025-09-01 10:57:00	2025-09-01 10:57:00																									1401	/home/nagmibano/Desktop/Proposal_1/vsw_100XP_MMGBSA_4HG7	vsw_100XP_MMGBSA_4HG7-MMGBSA_1-001.maegz
	ligprep_FDA_DrugBank_01_May_2025.maegz:123	1159	structures.123	2025-09-01 10:57:00	2025-09-01 10:57:00																									123	/home/nagmibano/Desktop/Proposal_1/vsw_100XP_MMGBSA_4HG7	vsw_100XP_MMGBSA_4HG7-MMGBSA_1-001.maegz
	680	1160	structures.532	2025-09-01 10:57:00	2025-09-01 10:57:00																									532	/home/nagmibano/Desktop/Proposal_1/vsw_100XP_MMGBSA_4HG7	vsw_100XP_MMGBSA_4HG7-MMGBSA_1-001.maegz
	601	1161	structures.458	2025-09-01 10:57:00	2025-09-01 10:57:00																									458	/home/nagmibano/Desktop/Proposal_1/vsw_100XP_MMGBSA_4HG7	vsw_100XP_MMGBSA_4HG7-MMGBSA_1-001.maegz
	ligprep_FDA_DrugBank_01_May_2025.maegz:166	1162	structures.166	2025-09-01 10:57:00	2025-09-01 10:57:00																									166	/home/nagmibano/Desktop/Proposal_1/vsw_100XP_MMGBSA_4HG7	vsw_100XP_MMGBSA_4HG7-MMGBSA_1-001.maegz
	ligprep_FDA_DrugBank_01_May_2025.maegz:1634	1163	structures.1634	2025-09-01 10:57:00	2025-09-01 10:57:00																									1634	/home/nagmibano/Desktop/Proposal_1/vsw_100XP_MMGBSA_4HG7	vsw_100XP_MMGBSA_4HG7-MMGBSA_1-001.maegz
	ligprep_FDA_DrugBank_01_May_2025.maegz:1165	1164	structures.1165	2025-09-01 10:57:00	2025-09-01 10:57:00																									1165	/home/nagmibano/Desktop/Proposal_1/vsw_100XP_MMGBSA_4HG7	vsw_100XP_MMGBSA_4HG7-MMGBSA_1-001.maegz
	ligprep_FDA_DrugBank_01_May_2025.maegz:2180	1165	structures.2180	2025-09-01 10:57:00	2025-09-01 10:57:00																									2180	/home/nagmibano/Desktop/Proposal_1/vsw_100XP_MMGBSA_4HG7	vsw_100XP_MMGBSA_4HG7-MMGBSA_1-001.maegz
	ligprep_FDA_DrugBank_01_May_2025.maegz:2509	1166	structures.2509	2025-09-01 10:57:00	2025-09-01 10:57:00																									2509	/home/nagmibano/Desktop/Proposal_1/vsw_100XP_MMGBSA_4HG7	vsw_100XP_MMGBSA_4HG7-MMGBSA_1-001.maegz
	990	1167	structures.821	2025-09-01 10:57:00	2025-09-01 10:57:00																									821	/home/nagmibano/Desktop/Proposal_1/vsw_100XP_MMGBSA_4HG7	vsw_100XP_MMGBSA_4HG7-MMGBSA_1-001.maegz
	ligprep_FDA_DrugBank_01_May_2025.maegz:1123	1168	structures.1123	2025-09-01 10:57:00	2025-09-01 10:57:00																									1123	/home/nagmibano/Desktop/Proposal_1/vsw_100XP_MMGBSA_4HG7	vsw_100XP_MMGBSA_4HG7-MMGBSA_1-001.maegz
	4824	1169	structures.1305	2025-09-01 10:57:00	2025-09-01 10:57:00																									1305	/home/nagmibano/Desktop/Proposal_1/vsw_100XP_MMGBSA_4HG7	vsw_100XP_MMGBSA_4HG7-MMGBSA_1-001.maegz
	ligprep_FDA_DrugBank_01_May_2025.maegz:1309	1170	structures.1309	2025-09-01 10:57:00	2025-09-01 10:57:00																									1309	/home/nagmibano/Desktop/Proposal_1/vsw_100XP_MMGBSA_4HG7	vsw_100XP_MMGBSA_4HG7-MMGBSA_1-001.maegz
	1157	1171	structures.975	2025-09-01 10:57:00	2025-09-01 10:57:00																									975	/home/nagmibano/Desktop/Proposal_1/vsw_100XP_MMGBSA_4HG7	vsw_100XP_MMGBSA_4HG7-MMGBSA_1-001.maegz
	ligprep_FDA_DrugBank_01_May_2025.maegz:1626	1172	structures.1626	2025-09-01 10:57:00	2025-09-01 10:57:00																									1626	/home/nagmibano/Desktop/Proposal_1/vsw_100XP_MMGBSA_4HG7	vsw_100XP_MMGBSA_4HG7-MMGBSA_1-001.maegz
	1125	1173	structures.944	2025-09-01 10:57:00	2025-09-01 10:57:00																									944	/home/nagmibano/Desktop/Proposal_1/vsw_100XP_MMGBSA_4HG7	vsw_100XP_MMGBSA_4HG7-MMGBSA_1-001.maegz
	524	1174	structures.383	2025-09-01 10:57:00	2025-09-01 10:57:00																									383	/home/nagmibano/Desktop/Proposal_1/vsw_100XP_MMGBSA_4HG7	vsw_100XP_MMGBSA_4HG7-MMGBSA_1-001.maegz
	ligprep_FDA_DrugBank_01_May_2025.maegz:2279	1175	structures.2279	2025-09-01 10:57:00	2025-09-01 10:57:00																									2279	/home/nagmibano/Desktop/Proposal_1/vsw_100XP_MMGBSA_4HG7	vsw_100XP_MMGBSA_4HG7-MMGBSA_1-001.maegz
	415	1176	structures.283	2025-09-01 10:57:00	2025-09-01 10:57:00																									283	/home/nagmibano/Desktop/Proposal_1/vsw_100XP_MMGBSA_4HG7	vsw_100XP_MMGBSA_4HG7-MMGBSA_1-001.maegz
	ligprep_FDA_DrugBank_01_May_2025.maegz:968	1177	structures.968	2025-09-01 10:57:00	2025-09-01 10:57:00																									968	/home/nagmibano/Desktop/Proposal_1/vsw_100XP_MMGBSA_4HG7	vsw_100XP_MMGBSA_4HG7-MMGBSA_1-001.maegz
	1236	1178	structures.1051	2025-09-01 10:57:00	2025-09-01 10:57:00																									1051	/home/nagmibano/Desktop/Proposal_1/vsw_100XP_MMGBSA_4HG7	vsw_100XP_MMGBSA_4HG7-MMGBSA_1-001.maegz
	561	1179	structures.419	2025-09-01 10:57:00	2025-09-01 10:57:00																									419	/home/nagmibano/Desktop/Proposal_1/vsw_100XP_MMGBSA_4HG7	vsw_100XP_MMGBSA_4HG7-MMGBSA_1-001.maegz
	ligprep_FDA_DrugBank_01_May_2025.maegz:872	1180	structures.872	2025-09-01 10:57:00	2025-09-01 10:57:00																									872	/home/nagmibano/Desktop/Proposal_1/vsw_100XP_MMGBSA_4HG7	vsw_100XP_MMGBSA_4HG7-MMGBSA_1-001.maegz
	630	1181	structures.485	2025-09-01 10:57:00	2025-09-01 10:57:00																									485	/home/nagmibano/Desktop/Proposal_1/vsw_100XP_MMGBSA_4HG7	vsw_100XP_MMGBSA_4HG7-MMGBSA_1-001.maegz
	ligprep_FDA_DrugBank_01_May_2025.maegz:73	1182	structures.73	2025-09-01 10:57:00	2025-09-01 10:57:00																									73	/home/nagmibano/Desktop/Proposal_1/vsw_100XP_MMGBSA_4HG7	vsw_100XP_MMGBSA_4HG7-MMGBSA_1-001.maegz
	ligprep_FDA_DrugBank_01_May_2025.maegz:1854	1183	structures.1854	2025-09-01 10:57:00	2025-09-01 10:57:00																									1854	/home/nagmibano/Desktop/Proposal_1/vsw_100XP_MMGBSA_4HG7	vsw_100XP_MMGBSA_4HG7-MMGBSA_1-001.maegz
	ligprep_FDA_DrugBank_01_May_2025.maegz:1644	1184	structures.1644	2025-09-01 10:57:00	2025-09-01 10:57:00																									1644	/home/nagmibano/Desktop/Proposal_1/vsw_100XP_MMGBSA_4HG7	vsw_100XP_MMGBSA_4HG7-MMGBSA_1-001.maegz
	623	1185	structures.478	2025-09-01 10:57:00	2025-09-01 10:57:00																									478	/home/nagmibano/Desktop/Proposal_1/vsw_100XP_MMGBSA_4HG7	vsw_100XP_MMGBSA_4HG7-MMGBSA_1-001.maegz
	ligprep_FDA_DrugBank_01_May_2025.maegz:1413	1186	structures.1413	2025-09-01 10:57:00	2025-09-01 10:57:00																									1413	/home/nagmibano/Desktop/Proposal_1/vsw_100XP_MMGBSA_4HG7	vsw_100XP_MMGBSA_4HG7-MMGBSA_1-001.maegz
	1267	1187	structures.1078	2025-09-01 10:57:00	2025-09-01 10:57:00																									1078	/home/nagmibano/Desktop/Proposal_1/vsw_100XP_MMGBSA_4HG7	vsw_100XP_MMGBSA_4HG7-MMGBSA_1-001.maegz
	830	1188	structures.672	2025-09-01 10:57:00	2025-09-01 10:57:00																									672	/home/nagmibano/Desktop/Proposal_1/vsw_100XP_MMGBSA_4HG7	vsw_100XP_MMGBSA_4HG7-MMGBSA_1-001.maegz
	ligprep_FDA_DrugBank_01_May_2025.maegz:1348	1189	structures.1348	2025-09-01 10:57:00	2025-09-01 10:57:00																									1348	/home/nagmibano/Desktop/Proposal_1/vsw_100XP_MMGBSA_4HG7	vsw_100XP_MMGBSA_4HG7-MMGBSA_1-001.maegz
		1190	structures.182	2025-09-01 10:57:00	2025-09-01 10:57:00																									182	/home/nagmibano/Desktop/Proposal_1/vsw_100XP_MMGBSA_4HG7	vsw_100XP_MMGBSA_4HG7-MMGBSA_1-001.maegz
	897	1191	structures.733	2025-09-01 10:57:00	2025-09-01 10:57:00																									733	/home/nagmibano/Desktop/Proposal_1/vsw_100XP_MMGBSA_4HG7	vsw_100XP_MMGBSA_4HG7-MMGBSA_1-001.maegz
	ligprep_FDA_DrugBank_01_May_2025.maegz:1825	1192	structures.1825	2025-09-01 10:57:00	2025-09-01 10:57:00																									1825	/home/nagmibano/Desktop/Proposal_1/vsw_100XP_MMGBSA_4HG7	vsw_100XP_MMGBSA_4HG7-MMGBSA_1-001.maegz
	ligprep_FDA_DrugBank_01_May_2025.maegz:2470	1193	structures.2470	2025-09-01 10:57:00	2025-09-01 10:57:00																									2470	/home/nagmibano/Desktop/Proposal_1/vsw_100XP_MMGBSA_4HG7	vsw_100XP_MMGBSA_4HG7-MMGBSA_1-001.maegz
	ligprep_FDA_DrugBank_01_May_2025.maegz:1325	1194	structures.1325	2025-09-01 10:57:00	2025-09-01 10:57:00																									1325	/home/nagmibano/Desktop/Proposal_1/vsw_100XP_MMGBSA_4HG7	vsw_100XP_MMGBSA_4HG7-MMGBSA_1-001.maegz
	ligprep_FDA_DrugBank_01_May_2025.maegz:779	1195	structures.779	2025-09-01 10:57:00	2025-09-01 10:57:00																									779	/home/nagmibano/Desktop/Proposal_1/vsw_100XP_MMGBSA_4HG7	vsw_100XP_MMGBSA_4HG7-MMGBSA_1-001.maegz
	ligprep_FDA_DrugBank_01_May_2025.maegz:2619	1196	structures.2619	2025-09-01 10:57:00	2025-09-01 10:57:00																									2619	/home/nagmibano/Desktop/Proposal_1/vsw_100XP_MMGBSA_4HG7	vsw_100XP_MMGBSA_4HG7-MMGBSA_1-001.maegz
	ligprep_FDA_DrugBank_01_May_2025.maegz:2381	1197	structures.2381	2025-09-01 10:57:00	2025-09-01 10:57:00																									2381	/home/nagmibano/Desktop/Proposal_1/vsw_100XP_MMGBSA_4HG7	vsw_100XP_MMGBSA_4HG7-MMGBSA_1-001.maegz
	65B	1198	structures.1438	2025-09-01 10:57:00	2025-09-01 10:57:00																									1438	/home/nagmibano/Desktop/Proposal_1/vsw_100XP_MMGBSA_4HG7	vsw_100XP_MMGBSA_4HG7-MMGBSA_1-001.maegz
	ligprep_FDA_DrugBank_01_May_2025.maegz:545	1199	structures.545	2025-09-01 10:57:00	2025-09-01 10:57:00																									545	/home/nagmibano/Desktop/Proposal_1/vsw_100XP_MMGBSA_4HG7	vsw_100XP_MMGBSA_4HG7-MMGBSA_1-001.maegz
	ligprep_FDA_DrugBank_01_May_2025.maegz:2310	1200	structures.2310	2025-09-01 10:57:00	2025-09-01 10:57:00																									2310	/home/nagmibano/Desktop/Proposal_1/vsw_100XP_MMGBSA_4HG7	vsw_100XP_MMGBSA_4HG7-MMGBSA_1-001.maegz
	177	1201	structures.55	2025-09-01 10:57:00	2025-09-01 10:57:00																									55	/home/nagmibano/Desktop/Proposal_1/vsw_100XP_MMGBSA_4HG7	vsw_100XP_MMGBSA_4HG7-MMGBSA_1-001.maegz
	ligprep_FDA_DrugBank_01_May_2025.maegz:2162	1202	structures.2162	2025-09-01 10:57:00	2025-09-01 10:57:00																									2162	/home/nagmibano/Desktop/Proposal_1/vsw_100XP_MMGBSA_4HG7	vsw_100XP_MMGBSA_4HG7-MMGBSA_1-001.maegz
	ligprep_FDA_DrugBank_01_May_2025.maegz:2536	1203	structures.2536	2025-09-01 10:57:00	2025-09-01 10:57:00																									2536	/home/nagmibano/Desktop/Proposal_1/vsw_100XP_MMGBSA_4HG7	vsw_100XP_MMGBSA_4HG7-MMGBSA_1-001.maegz
	ligprep_FDA_DrugBank_01_May_2025.maegz:1618	1204	structures.1618	2025-09-01 10:57:00	2025-09-01 10:57:00																									1618	/home/nagmibano/Desktop/Proposal_1/vsw_100XP_MMGBSA_4HG7	vsw_100XP_MMGBSA_4HG7-MMGBSA_1-001.maegz
	881	1205	structures.719	2025-09-01 10:57:00	2025-09-01 10:57:00																									719	/home/nagmibano/Desktop/Proposal_1/vsw_100XP_MMGBSA_4HG7	vsw_100XP_MMGBSA_4HG7-MMGBSA_1-001.maegz
	ligprep_FDA_DrugBank_01_May_2025.maegz:1333	1206	structures.1333	2025-09-01 10:57:00	2025-09-01 10:57:00																									1333	/home/nagmibano/Desktop/Proposal_1/vsw_100XP_MMGBSA_4HG7	vsw_100XP_MMGBSA_4HG7-MMGBSA_1-001.maegz
	735	1207	structures.584	2025-09-01 10:57:00	2025-09-01 10:57:00																									584	/home/nagmibano/Desktop/Proposal_1/vsw_100XP_MMGBSA_4HG7	vsw_100XP_MMGBSA_4HG7-MMGBSA_1-001.maegz
	678	1208	structures.530	2025-09-01 10:57:00	2025-09-01 10:57:00																									530	/home/nagmibano/Desktop/Proposal_1/vsw_100XP_MMGBSA_4HG7	vsw_100XP_MMGBSA_4HG7-MMGBSA_1-001.maegz
	ligprep_FDA_DrugBank_01_May_2025.maegz:1411	1209	structures.1411	2025-09-01 10:57:00	2025-09-01 10:57:00																									1411	/home/nagmibano/Desktop/Proposal_1/vsw_100XP_MMGBSA_4HG7	vsw_100XP_MMGBSA_4HG7-MMGBSA_1-001.maegz
	ligprep_FDA_DrugBank_01_May_2025.maegz:2422	1210	structures.2422	2025-09-01 10:57:00	2025-09-01 10:57:00																									2422	/home/nagmibano/Desktop/Proposal_1/vsw_100XP_MMGBSA_4HG7	vsw_100XP_MMGBSA_4HG7-MMGBSA_1-001.maegz
	ligprep_FDA_DrugBank_01_May_2025.maegz:1441	1211	structures.1441	2025-09-01 10:57:00	2025-09-01 10:57:00																									1441	/home/nagmibano/Desktop/Proposal_1/vsw_100XP_MMGBSA_4HG7	vsw_100XP_MMGBSA_4HG7-MMGBSA_1-001.maegz
	ligprep_FDA_DrugBank_01_May_2025.maegz:1256	1212	structures.1256	2025-09-01 10:57:00	2025-09-01 10:57:00																									1256	/home/nagmibano/Desktop/Proposal_1/vsw_100XP_MMGBSA_4HG7	vsw_100XP_MMGBSA_4HG7-MMGBSA_1-001.maegz
	ligprep_FDA_DrugBank_01_May_2025.maegz:2257	1213	structures.2257	2025-09-01 10:57:00	2025-09-01 10:57:00																									2257	/home/nagmibano/Desktop/Proposal_1/vsw_100XP_MMGBSA_4HG7	vsw_100XP_MMGBSA_4HG7-MMGBSA_1-001.maegz
	983	1214	structures.814	2025-09-01 10:57:00	2025-09-01 10:57:00																									814	/home/nagmibano/Desktop/Proposal_1/vsw_100XP_MMGBSA_4HG7	vsw_100XP_MMGBSA_4HG7-MMGBSA_1-001.maegz
	ligprep_FDA_DrugBank_01_May_2025.maegz:2106	1215	structures.2106	2025-09-01 10:57:00	2025-09-01 10:57:00																									2106	/home/nagmibano/Desktop/Proposal_1/vsw_100XP_MMGBSA_4HG7	vsw_100XP_MMGBSA_4HG7-MMGBSA_1-001.maegz
	ligprep_FDA_DrugBank_01_May_2025.maegz:1404	1216	structures.1404	2025-09-01 10:57:00	2025-09-01 10:57:00																									1404	/home/nagmibano/Desktop/Proposal_1/vsw_100XP_MMGBSA_4HG7	vsw_100XP_MMGBSA_4HG7-MMGBSA_1-001.maegz
		1217	structures.1647	2025-09-01 10:57:00	2025-09-01 10:57:00																									1647	/home/nagmibano/Desktop/Proposal_1/vsw_100XP_MMGBSA_4HG7	vsw_100XP_MMGBSA_4HG7-MMGBSA_1-001.maegz
	ligprep_FDA_DrugBank_01_May_2025.maegz:266	1218	structures.266	2025-09-01 10:57:00	2025-09-01 10:57:00																									266	/home/nagmibano/Desktop/Proposal_1/vsw_100XP_MMGBSA_4HG7	vsw_100XP_MMGBSA_4HG7-MMGBSA_1-001.maegz
	1054	1219	structures.878	2025-09-01 10:57:00	2025-09-01 10:57:00																									878	/home/nagmibano/Desktop/Proposal_1/vsw_100XP_MMGBSA_4HG7	vsw_100XP_MMGBSA_4HG7-MMGBSA_1-001.maegz
	ligprep_FDA_DrugBank_01_May_2025.maegz:1086	1220	structures.1086	2025-09-01 10:57:00	2025-09-01 10:57:00																									1086	/home/nagmibano/Desktop/Proposal_1/vsw_100XP_MMGBSA_4HG7	vsw_100XP_MMGBSA_4HG7-MMGBSA_1-001.maegz
	ligprep_FDA_DrugBank_01_May_2025.maegz:742	1221	structures.742	2025-09-01 10:57:00	2025-09-01 10:57:00																									742	/home/nagmibano/Desktop/Proposal_1/vsw_100XP_MMGBSA_4HG7	vsw_100XP_MMGBSA_4HG7-MMGBSA_1-001.maegz
	ligprep_FDA_DrugBank_01_May_2025.maegz:430	1222	structures.430	2025-09-01 10:57:00	2025-09-01 10:57:00																									430	/home/nagmibano/Desktop/Proposal_1/vsw_100XP_MMGBSA_4HG7	vsw_100XP_MMGBSA_4HG7-MMGBSA_1-001.maegz
	ligprep_FDA_DrugBank_01_May_2025.maegz:1988	1223	structures.1988	2025-09-01 10:57:00	2025-09-01 10:57:00																									1988	/home/nagmibano/Desktop/Proposal_1/vsw_100XP_MMGBSA_4HG7	vsw_100XP_MMGBSA_4HG7-MMGBSA_1-001.maegz
	ligprep_FDA_DrugBank_01_May_2025.maegz:73	1224	structures.73	2025-09-01 10:57:00	2025-09-01 10:57:00																									73	/home/nagmibano/Desktop/Proposal_1/vsw_100XP_MMGBSA_4HG7	vsw_100XP_MMGBSA_4HG7-MMGBSA_1-001.maegz
	ligprep_FDA_DrugBank_01_May_2025.maegz:1000	1225	structures.1000	2025-09-01 10:57:00	2025-09-01 10:57:00																									1000	/home/nagmibano/Desktop/Proposal_1/vsw_100XP_MMGBSA_4HG7	vsw_100XP_MMGBSA_4HG7-MMGBSA_1-001.maegz
	ligprep_FDA_DrugBank_01_May_2025.maegz:2114	1226	structures.2114	2025-09-01 10:57:00	2025-09-01 10:57:00																									2114	/home/nagmibano/Desktop/Proposal_1/vsw_100XP_MMGBSA_4HG7	vsw_100XP_MMGBSA_4HG7-MMGBSA_1-001.maegz
	457	1227	structures.324	2025-09-01 10:57:00	2025-09-01 10:57:00																									324	/home/nagmibano/Desktop/Proposal_1/vsw_100XP_MMGBSA_4HG7	vsw_100XP_MMGBSA_4HG7-MMGBSA_1-001.maegz
	ligprep_FDA_DrugBank_01_May_2025.maegz:1388	1228	structures.1388	2025-09-01 10:57:00	2025-09-01 10:57:00																									1388	/home/nagmibano/Desktop/Proposal_1/vsw_100XP_MMGBSA_4HG7	vsw_100XP_MMGBSA_4HG7-MMGBSA_1-001.maegz
	ligprep_FDA_DrugBank_01_May_2025.maegz:60	1229	structures.60	2025-09-01 10:57:00	2025-09-01 10:57:00																									60	/home/nagmibano/Desktop/Proposal_1/vsw_100XP_MMGBSA_4HG7	vsw_100XP_MMGBSA_4HG7-MMGBSA_1-001.maegz
	1058	1230	structures.881	2025-09-01 10:57:00	2025-09-01 10:57:00																									881	/home/nagmibano/Desktop/Proposal_1/vsw_100XP_MMGBSA_4HG7	vsw_100XP_MMGBSA_4HG7-MMGBSA_1-001.maegz
	980	1231	structures.811	2025-09-01 10:57:00	2025-09-01 10:57:00																									811	/home/nagmibano/Desktop/Proposal_1/vsw_100XP_MMGBSA_4HG7	vsw_100XP_MMGBSA_4HG7-MMGBSA_1-001.maegz
	ligprep_FDA_DrugBank_01_May_2025.maegz:1292	1232	structures.1292	2025-09-01 10:57:00	2025-09-01 10:57:00																									1292	/home/nagmibano/Desktop/Proposal_1/vsw_100XP_MMGBSA_4HG7	vsw_100XP_MMGBSA_4HG7-MMGBSA_1-001.maegz
	393	1233	structures.262	2025-09-01 10:57:00	2025-09-01 10:57:00																									262	/home/nagmibano/Desktop/Proposal_1/vsw_100XP_MMGBSA_4HG7	vsw_100XP_MMGBSA_4HG7-MMGBSA_1-001.maegz
	ligprep_FDA_DrugBank_01_May_2025.maegz:1296	1234	structures.1296	2025-09-01 10:57:00	2025-09-01 10:57:00																									1296	/home/nagmibano/Desktop/Proposal_1/vsw_100XP_MMGBSA_4HG7	vsw_100XP_MMGBSA_4HG7-MMGBSA_1-001.maegz
	ligprep_FDA_DrugBank_01_May_2025.maegz:2281	1235	structures.2281	2025-09-01 10:57:00	2025-09-01 10:57:00																									2281	/home/nagmibano/Desktop/Proposal_1/vsw_100XP_MMGBSA_4HG7	vsw_100XP_MMGBSA_4HG7-MMGBSA_1-001.maegz
	ligprep_FDA_DrugBank_01_May_2025.maegz:2090	1236	structures.2090	2025-09-01 10:57:00	2025-09-01 10:57:00																									2090	/home/nagmibano/Desktop/Proposal_1/vsw_100XP_MMGBSA_4HG7	vsw_100XP_MMGBSA_4HG7-MMGBSA_1-001.maegz
	ligprep_FDA_DrugBank_01_May_2025.maegz:2643	1237	structures.2643	2025-09-01 10:57:00	2025-09-01 10:57:00																									2643	/home/nagmibano/Desktop/Proposal_1/vsw_100XP_MMGBSA_4HG7	vsw_100XP_MMGBSA_4HG7-MMGBSA_1-001.maegz
	ligprep_FDA_DrugBank_01_May_2025.maegz:1043	1238	structures.1043	2025-09-01 10:57:00	2025-09-01 10:57:00																									1043	/home/nagmibano/Desktop/Proposal_1/vsw_100XP_MMGBSA_4HG7	vsw_100XP_MMGBSA_4HG7-MMGBSA_1-001.maegz
	ligprep_FDA_DrugBank_01_May_2025.maegz:1748	1239	structures.1748	2025-09-01 10:57:00	2025-09-01 10:57:00																									1748	/home/nagmibano/Desktop/Proposal_1/vsw_100XP_MMGBSA_4HG7	vsw_100XP_MMGBSA_4HG7-MMGBSA_1-001.maegz
	181	1240	structures.59	2025-09-01 10:57:00	2025-09-01 10:57:00																									59	/home/nagmibano/Desktop/Proposal_1/vsw_100XP_MMGBSA_4HG7	vsw_100XP_MMGBSA_4HG7-MMGBSA_1-001.maegz
	ligprep_FDA_DrugBank_01_May_2025.maegz:2257	1241	structures.2257	2025-09-01 10:57:00	2025-09-01 10:57:00																									2257	/home/nagmibano/Desktop/Proposal_1/vsw_100XP_MMGBSA_4HG7	vsw_100XP_MMGBSA_4HG7-MMGBSA_1-001.maegz
	ligprep_FDA_DrugBank_01_May_2025.maegz:266	1242	structures.266	2025-09-01 10:57:00	2025-09-01 10:57:00																									266	/home/nagmibano/Desktop/Proposal_1/vsw_100XP_MMGBSA_4HG7	vsw_100XP_MMGBSA_4HG7-MMGBSA_1-001.maegz
	243	1243	structures.712	2025-09-01 10:57:00	2025-09-01 10:57:00																									712	/home/nagmibano/Desktop/Proposal_1/vsw_100XP_MMGBSA_4HG7	vsw_100XP_MMGBSA_4HG7-MMGBSA_1-001.maegz
	ligprep_FDA_DrugBank_01_May_2025.maegz:799	1244	structures.799	2025-09-01 10:57:00	2025-09-01 10:57:00																									799	/home/nagmibano/Desktop/Proposal_1/vsw_100XP_MMGBSA_4HG7	vsw_100XP_MMGBSA_4HG7-MMGBSA_1-001.maegz
	1608	1245	structures.1201	2025-09-01 10:57:00	2025-09-01 10:57:00																									1201	/home/nagmibano/Desktop/Proposal_1/vsw_100XP_MMGBSA_4HG7	vsw_100XP_MMGBSA_4HG7-MMGBSA_1-001.maegz
	CLT	1246	structures.1539	2025-09-01 10:57:00	2025-09-01 10:57:00																									1539	/home/nagmibano/Desktop/Proposal_1/vsw_100XP_MMGBSA_4HG7	vsw_100XP_MMGBSA_4HG7-MMGBSA_1-001.maegz
	1021	1247	structures.851	2025-09-01 10:57:00	2025-09-01 10:57:00																									851	/home/nagmibano/Desktop/Proposal_1/vsw_100XP_MMGBSA_4HG7	vsw_100XP_MMGBSA_4HG7-MMGBSA_1-001.maegz
	ligprep_FDA_DrugBank_01_May_2025.maegz:1748	1248	structures.1748	2025-09-01 10:57:00	2025-09-01 10:57:00																									1748	/home/nagmibano/Desktop/Proposal_1/vsw_100XP_MMGBSA_4HG7	vsw_100XP_MMGBSA_4HG7-MMGBSA_1-001.maegz
	830	1249	structures.672	2025-09-01 10:57:00	2025-09-01 10:57:00																									672	/home/nagmibano/Desktop/Proposal_1/vsw_100XP_MMGBSA_4HG7	vsw_100XP_MMGBSA_4HG7-MMGBSA_1-001.maegz
	ligprep_FDA_DrugBank_01_May_2025.maegz:2535	1250	structures.2535	2025-09-01 10:57:00	2025-09-01 10:57:00																									2535	/home/nagmibano/Desktop/Proposal_1/vsw_100XP_MMGBSA_4HG7	vsw_100XP_MMGBSA_4HG7-MMGBSA_1-001.maegz
	854	1251	structures.694	2025-09-01 10:57:00	2025-09-01 10:57:00																									694	/home/nagmibano/Desktop/Proposal_1/vsw_100XP_MMGBSA_4HG7	vsw_100XP_MMGBSA_4HG7-MMGBSA_1-001.maegz
	1623	1252	structures.1212	2025-09-01 10:57:00	2025-09-01 10:57:00																									1212	/home/nagmibano/Desktop/Proposal_1/vsw_100XP_MMGBSA_4HG7	vsw_100XP_MMGBSA_4HG7-MMGBSA_1-001.maegz
	ligprep_FDA_DrugBank_01_May_2025.maegz:1456	1253	structures.1456	2025-09-01 10:57:00	2025-09-01 10:57:00																									1456	/home/nagmibano/Desktop/Proposal_1/vsw_100XP_MMGBSA_4HG7	vsw_100XP_MMGBSA_4HG7-MMGBSA_1-001.maegz
	ligprep_FDA_DrugBank_01_May_2025.maegz:2149	1254	structures.2149	2025-09-01 10:57:00	2025-09-01 10:57:00																									2149	/home/nagmibano/Desktop/Proposal_1/vsw_100XP_MMGBSA_4HG7	vsw_100XP_MMGBSA_4HG7-MMGBSA_1-001.maegz
	ligprep_FDA_DrugBank_01_May_2025.maegz:2254	1255	structures.2254	2025-09-01 10:57:00	2025-09-01 10:57:00																									2254	/home/nagmibano/Desktop/Proposal_1/vsw_100XP_MMGBSA_4HG7	vsw_100XP_MMGBSA_4HG7-MMGBSA_1-001.maegz
	391	1256	structures.260	2025-09-01 10:57:00	2025-09-01 10:57:00																									260	/home/nagmibano/Desktop/Proposal_1/vsw_100XP_MMGBSA_4HG7	vsw_100XP_MMGBSA_4HG7-MMGBSA_1-001.maegz
	ligprep_FDA_DrugBank_01_May_2025.maegz:2276	1257	structures.2276	2025-09-01 10:57:00	2025-09-01 10:57:00																									2276	/home/nagmibano/Desktop/Proposal_1/vsw_100XP_MMGBSA_4HG7	vsw_100XP_MMGBSA_4HG7-MMGBSA_1-001.maegz
	ligprep_FDA_DrugBank_01_May_2025.maegz:63	1258	structures.63	2025-09-01 10:57:00	2025-09-01 10:57:00																									63	/home/nagmibano/Desktop/Proposal_1/vsw_100XP_MMGBSA_4HG7	vsw_100XP_MMGBSA_4HG7-MMGBSA_1-001.maegz
	1586	1259	structures.1181	2025-09-01 10:57:00	2025-09-01 10:57:00																									1181	/home/nagmibano/Desktop/Proposal_1/vsw_100XP_MMGBSA_4HG7	vsw_100XP_MMGBSA_4HG7-MMGBSA_1-001.maegz
	HMDB02269.mol	1260	structures.2052	2025-09-01 10:57:00	2025-09-01 10:57:00																									2052	/home/nagmibano/Desktop/Proposal_1/vsw_100XP_MMGBSA_4HG7	vsw_100XP_MMGBSA_4HG7-MMGBSA_1-001.maegz
	4813	1261	structures.1298	2025-09-01 10:57:00	2025-09-01 10:57:00																									1298	/home/nagmibano/Desktop/Proposal_1/vsw_100XP_MMGBSA_4HG7	vsw_100XP_MMGBSA_4HG7-MMGBSA_1-001.maegz
	499	1262	structures.363	2025-09-01 10:57:00	2025-09-01 10:57:00																									363	/home/nagmibano/Desktop/Proposal_1/vsw_100XP_MMGBSA_4HG7	vsw_100XP_MMGBSA_4HG7-MMGBSA_1-001.maegz
	689	1263	structures.541	2025-09-01 10:57:00	2025-09-01 10:57:00																									541	/home/nagmibano/Desktop/Proposal_1/vsw_100XP_MMGBSA_4HG7	vsw_100XP_MMGBSA_4HG7-MMGBSA_1-001.maegz
	ligprep_FDA_DrugBank_01_May_2025.maegz:1825	1264	structures.1825	2025-09-01 10:57:00	2025-09-01 10:57:00																									1825	/home/nagmibano/Desktop/Proposal_1/vsw_100XP_MMGBSA_4HG7	vsw_100XP_MMGBSA_4HG7-MMGBSA_1-001.maegz
	ligprep_FDA_DrugBank_01_May_2025.maegz:171	1265	structures.171	2025-09-01 10:57:00	2025-09-01 10:57:00																									171	/home/nagmibano/Desktop/Proposal_1/vsw_100XP_MMGBSA_4HG7	vsw_100XP_MMGBSA_4HG7-MMGBSA_1-001.maegz
	494	1266	structures.358	2025-09-01 10:57:00	2025-09-01 10:57:00																									358	/home/nagmibano/Desktop/Proposal_1/vsw_100XP_MMGBSA_4HG7	vsw_100XP_MMGBSA_4HG7-MMGBSA_1-001.maegz
	ligprep_FDA_DrugBank_01_May_2025.maegz:2318	1267	structures.2318	2025-09-01 10:57:00	2025-09-01 10:57:00																									2318	/home/nagmibano/Desktop/Proposal_1/vsw_100XP_MMGBSA_4HG7	vsw_100XP_MMGBSA_4HG7-MMGBSA_1-001.maegz
	1058	1268	structures.881	2025-09-01 10:57:00	2025-09-01 10:57:00																									881	/home/nagmibano/Desktop/Proposal_1/vsw_100XP_MMGBSA_4HG7	vsw_100XP_MMGBSA_4HG7-MMGBSA_1-001.maegz
	ligprep_FDA_DrugBank_01_May_2025.maegz:1176	1269	structures.1176	2025-09-01 10:57:00	2025-09-01 10:57:00																									1176	/home/nagmibano/Desktop/Proposal_1/vsw_100XP_MMGBSA_4HG7	vsw_100XP_MMGBSA_4HG7-MMGBSA_1-001.maegz
	ligprep_FDA_DrugBank_01_May_2025.maegz:461	1270	structures.461	2025-09-01 10:57:00	2025-09-01 10:57:00																									461	/home/nagmibano/Desktop/Proposal_1/vsw_100XP_MMGBSA_4HG7	vsw_100XP_MMGBSA_4HG7-MMGBSA_1-001.maegz
	ligprep_FDA_DrugBank_01_May_2025.maegz:2393	1271	structures.2393	2025-09-01 10:57:00	2025-09-01 10:57:00																									2393	/home/nagmibano/Desktop/Proposal_1/vsw_100XP_MMGBSA_4HG7	vsw_100XP_MMGBSA_4HG7-MMGBSA_1-001.maegz
	739	1272	structures.588	2025-09-01 10:57:00	2025-09-01 10:57:00																									588	/home/nagmibano/Desktop/Proposal_1/vsw_100XP_MMGBSA_4HG7	vsw_100XP_MMGBSA_4HG7-MMGBSA_1-001.maegz
	ligprep_FDA_DrugBank_01_May_2025.maegz:1825	1273	structures.1825	2025-09-01 10:57:00	2025-09-01 10:57:00																									1825	/home/nagmibano/Desktop/Proposal_1/vsw_100XP_MMGBSA_4HG7	vsw_100XP_MMGBSA_4HG7-MMGBSA_1-001.maegz
	1069	1274	structures.892	2025-09-01 10:57:00	2025-09-01 10:57:00																									892	/home/nagmibano/Desktop/Proposal_1/vsw_100XP_MMGBSA_4HG7	vsw_100XP_MMGBSA_4HG7-MMGBSA_1-001.maegz
	753	1275	structures.602	2025-09-01 10:57:00	2025-09-01 10:57:00																									602	/home/nagmibano/Desktop/Proposal_1/vsw_100XP_MMGBSA_4HG7	vsw_100XP_MMGBSA_4HG7-MMGBSA_1-001.maegz
	ligprep_FDA_DrugBank_01_May_2025.maegz:1366	1276	structures.1366	2025-09-01 10:57:00	2025-09-01 10:57:00																									1366	/home/nagmibano/Desktop/Proposal_1/vsw_100XP_MMGBSA_4HG7	vsw_100XP_MMGBSA_4HG7-MMGBSA_1-001.maegz
	ligprep_FDA_DrugBank_01_May_2025.maegz:2418	1277	structures.2418	2025-09-01 10:57:00	2025-09-01 10:57:00																									2418	/home/nagmibano/Desktop/Proposal_1/vsw_100XP_MMGBSA_4HG7	vsw_100XP_MMGBSA_4HG7-MMGBSA_1-001.maegz
	1016	1278	structures.846	2025-09-01 10:57:00	2025-09-01 10:57:00																									846	/home/nagmibano/Desktop/Proposal_1/vsw_100XP_MMGBSA_4HG7	vsw_100XP_MMGBSA_4HG7-MMGBSA_1-001.maegz
	ligprep_FDA_DrugBank_01_May_2025.maegz:841	1279	structures.841	2025-09-01 10:57:00	2025-09-01 10:57:00																									841	/home/nagmibano/Desktop/Proposal_1/vsw_100XP_MMGBSA_4HG7	vsw_100XP_MMGBSA_4HG7-MMGBSA_1-001.maegz
	PXB	1280	structures.1550	2025-09-01 10:57:00	2025-09-01 10:57:00																									1550	/home/nagmibano/Desktop/Proposal_1/vsw_100XP_MMGBSA_4HG7	vsw_100XP_MMGBSA_4HG7-MMGBSA_1-001.maegz
	ligprep_FDA_DrugBank_01_May_2025.maegz:742	1281	structures.742	2025-09-01 10:57:00	2025-09-01 10:57:00																									742	/home/nagmibano/Desktop/Proposal_1/vsw_100XP_MMGBSA_4HG7	vsw_100XP_MMGBSA_4HG7-MMGBSA_1-001.maegz
	753	1282	structures.602	2025-09-01 10:57:00	2025-09-01 10:57:00																									602	/home/nagmibano/Desktop/Proposal_1/vsw_100XP_MMGBSA_4HG7	vsw_100XP_MMGBSA_4HG7-MMGBSA_1-001.maegz
	404	1283	structures.273	2025-09-01 10:57:00	2025-09-01 10:57:00																									273	/home/nagmibano/Desktop/Proposal_1/vsw_100XP_MMGBSA_4HG7	vsw_100XP_MMGBSA_4HG7-MMGBSA_1-001.maegz
	432	1284	structures.300	2025-09-01 10:57:00	2025-09-01 10:57:00																									300	/home/nagmibano/Desktop/Proposal_1/vsw_100XP_MMGBSA_4HG7	vsw_100XP_MMGBSA_4HG7-MMGBSA_1-001.maegz
	5147	1285	structures.1552	2025-09-01 10:57:00	2025-09-01 10:57:00																									1552	/home/nagmibano/Desktop/Proposal_1/vsw_100XP_MMGBSA_4HG7	vsw_100XP_MMGBSA_4HG7-MMGBSA_1-001.maegz
	ligprep_FDA_DrugBank_01_May_2025.maegz:2436	1286	structures.2436	2025-09-01 10:57:00	2025-09-01 10:57:00																									2436	/home/nagmibano/Desktop/Proposal_1/vsw_100XP_MMGBSA_4HG7	vsw_100XP_MMGBSA_4HG7-MMGBSA_1-001.maegz
	359	1287	structures.231	2025-09-01 10:57:00	2025-09-01 10:57:00																									231	/home/nagmibano/Desktop/Proposal_1/vsw_100XP_MMGBSA_4HG7	vsw_100XP_MMGBSA_4HG7-MMGBSA_1-001.maegz
	1189	1288	structures.1006	2025-09-01 10:57:00	2025-09-01 10:57:00																									1006	/home/nagmibano/Desktop/Proposal_1/vsw_100XP_MMGBSA_4HG7	vsw_100XP_MMGBSA_4HG7-MMGBSA_1-001.maegz
	ligprep_FDA_DrugBank_01_May_2025.maegz:266	1289	structures.266	2025-09-01 10:57:00	2025-09-01 10:57:00																									266	/home/nagmibano/Desktop/Proposal_1/vsw_100XP_MMGBSA_4HG7	vsw_100XP_MMGBSA_4HG7-MMGBSA_1-001.maegz
	ligprep_FDA_DrugBank_01_May_2025.maegz:1477	1290	structures.1477	2025-09-01 10:57:00	2025-09-01 10:57:00																									1477	/home/nagmibano/Desktop/Proposal_1/vsw_100XP_MMGBSA_4HG7	vsw_100XP_MMGBSA_4HG7-MMGBSA_1-001.maegz
	1620	1291	structures.1210	2025-09-01 10:57:00	2025-09-01 10:57:00																									1210	/home/nagmibano/Desktop/Proposal_1/vsw_100XP_MMGBSA_4HG7	vsw_100XP_MMGBSA_4HG7-MMGBSA_1-001.maegz
	ligprep_FDA_DrugBank_01_May_2025.maegz:2505	1292	structures.2505	2025-09-01 10:57:00	2025-09-01 10:57:00																									2505	/home/nagmibano/Desktop/Proposal_1/vsw_100XP_MMGBSA_4HG7	vsw_100XP_MMGBSA_4HG7-MMGBSA_1-001.maegz
	248	1293	structures.124	2025-09-01 10:57:00	2025-09-01 10:57:00																									124	/home/nagmibano/Desktop/Proposal_1/vsw_100XP_MMGBSA_4HG7	vsw_100XP_MMGBSA_4HG7-MMGBSA_1-001.maegz
	ligprep_FDA_DrugBank_01_May_2025.maegz:958	1294	structures.958	2025-09-01 10:57:00	2025-09-01 10:57:00																									958	/home/nagmibano/Desktop/Proposal_1/vsw_100XP_MMGBSA_4HG7	vsw_100XP_MMGBSA_4HG7-MMGBSA_1-001.maegz
	ligprep_FDA_DrugBank_01_May_2025.maegz:2304	1295	structures.2304	2025-09-01 10:57:00	2025-09-01 10:57:00																									2304	/home/nagmibano/Desktop/Proposal_1/vsw_100XP_MMGBSA_4HG7	vsw_100XP_MMGBSA_4HG7-MMGBSA_1-001.maegz
	ligprep_FDA_DrugBank_01_May_2025.maegz:692	1296	structures.692	2025-09-01 10:57:00	2025-09-01 10:57:00																									692	/home/nagmibano/Desktop/Proposal_1/vsw_100XP_MMGBSA_4HG7	vsw_100XP_MMGBSA_4HG7-MMGBSA_1-001.maegz
	ligprep_FDA_DrugBank_01_May_2025.maegz:521	1297	structures.521	2025-09-01 10:57:00	2025-09-01 10:57:00																									521	/home/nagmibano/Desktop/Proposal_1/vsw_100XP_MMGBSA_4HG7	vsw_100XP_MMGBSA_4HG7-MMGBSA_1-001.maegz
	ligprep_FDA_DrugBank_01_May_2025.maegz:2637	1298	structures.2637	2025-09-01 10:57:00	2025-09-01 10:57:00																									2637	/home/nagmibano/Desktop/Proposal_1/vsw_100XP_MMGBSA_4HG7	vsw_100XP_MMGBSA_4HG7-MMGBSA_1-001.maegz
	ligprep_FDA_DrugBank_01_May_2025.maegz:464	1299	structures.464	2025-09-01 10:57:00	2025-09-01 10:57:00																									464	/home/nagmibano/Desktop/Proposal_1/vsw_100XP_MMGBSA_4HG7	vsw_100XP_MMGBSA_4HG7-MMGBSA_1-001.maegz
	ligprep_FDA_DrugBank_01_May_2025.maegz:2419	1300	structures.2419	2025-09-01 10:57:00	2025-09-01 10:57:00																									2419	/home/nagmibano/Desktop/Proposal_1/vsw_100XP_MMGBSA_4HG7	vsw_100XP_MMGBSA_4HG7-MMGBSA_1-001.maegz
	ligprep_FDA_DrugBank_01_May_2025.maegz:1154	1301	structures.1154	2025-09-01 10:57:00	2025-09-01 10:57:00																									1154	/home/nagmibano/Desktop/Proposal_1/vsw_100XP_MMGBSA_4HG7	vsw_100XP_MMGBSA_4HG7-MMGBSA_1-001.maegz
	1062	1302	structures.885	2025-09-01 10:57:00	2025-09-01 10:57:00																									885	/home/nagmibano/Desktop/Proposal_1/vsw_100XP_MMGBSA_4HG7	vsw_100XP_MMGBSA_4HG7-MMGBSA_1-001.maegz
	ligprep_FDA_DrugBank_01_May_2025.maegz:2067	1303	structures.2067	2025-09-01 10:57:00	2025-09-01 10:57:00																									2067	/home/nagmibano/Desktop/Proposal_1/vsw_100XP_MMGBSA_4HG7	vsw_100XP_MMGBSA_4HG7-MMGBSA_1-001.maegz
	942	1304	structures.775	2025-09-01 10:57:00	2025-09-01 10:57:00																									775	/home/nagmibano/Desktop/Proposal_1/vsw_100XP_MMGBSA_4HG7	vsw_100XP_MMGBSA_4HG7-MMGBSA_1-001.maegz
	ligprep_FDA_DrugBank_01_May_2025.maegz:1055	1305	structures.1055	2025-09-01 10:57:00	2025-09-01 10:57:00																									1055	/home/nagmibano/Desktop/Proposal_1/vsw_100XP_MMGBSA_4HG7	vsw_100XP_MMGBSA_4HG7-MMGBSA_1-001.maegz
	816	1306	structures.658	2025-09-01 10:57:00	2025-09-01 10:57:00																									658	/home/nagmibano/Desktop/Proposal_1/vsw_100XP_MMGBSA_4HG7	vsw_100XP_MMGBSA_4HG7-MMGBSA_1-001.maegz
	ligprep_FDA_DrugBank_01_May_2025.maegz:1425	1307	structures.1425	2025-09-01 10:57:00	2025-09-01 10:57:00																									1425	/home/nagmibano/Desktop/Proposal_1/vsw_100XP_MMGBSA_4HG7	vsw_100XP_MMGBSA_4HG7-MMGBSA_1-001.maegz
	365	1308	structures.236	2025-09-01 10:57:00	2025-09-01 10:57:00																									236	/home/nagmibano/Desktop/Proposal_1/vsw_100XP_MMGBSA_4HG7	vsw_100XP_MMGBSA_4HG7-MMGBSA_1-001.maegz
	ligprep_FDA_DrugBank_01_May_2025.maegz:2290	1309	structures.2290	2025-09-01 10:57:00	2025-09-01 10:57:00																									2290	/home/nagmibano/Desktop/Proposal_1/vsw_100XP_MMGBSA_4HG7	vsw_100XP_MMGBSA_4HG7-MMGBSA_1-001.maegz
	ligprep_FDA_DrugBank_01_May_2025.maegz:2061	1310	structures.2061	2025-09-01 10:57:00	2025-09-01 10:57:00																									2061	/home/nagmibano/Desktop/Proposal_1/vsw_100XP_MMGBSA_4HG7	vsw_100XP_MMGBSA_4HG7-MMGBSA_1-001.maegz
	ligprep_FDA_DrugBank_01_May_2025.maegz:329	1311	structures.329	2025-09-01 10:57:00	2025-09-01 10:57:00																									329	/home/nagmibano/Desktop/Proposal_1/vsw_100XP_MMGBSA_4HG7	vsw_100XP_MMGBSA_4HG7-MMGBSA_1-001.maegz
	1359	1312	structures.1121	2025-09-01 10:57:00	2025-09-01 10:57:00																									1121	/home/nagmibano/Desktop/Proposal_1/vsw_100XP_MMGBSA_4HG7	vsw_100XP_MMGBSA_4HG7-MMGBSA_1-001.maegz
	432	1313	structures.300	2025-09-01 10:57:00	2025-09-01 10:57:00																									300	/home/nagmibano/Desktop/Proposal_1/vsw_100XP_MMGBSA_4HG7	vsw_100XP_MMGBSA_4HG7-MMGBSA_1-001.maegz
	ligprep_FDA_DrugBank_01_May_2025.maegz:2564	1314	structures.2564	2025-09-01 10:57:00	2025-09-01 10:57:00																									2564	/home/nagmibano/Desktop/Proposal_1/vsw_100XP_MMGBSA_4HG7	vsw_100XP_MMGBSA_4HG7-MMGBSA_1-001.maegz
	ligprep_FDA_DrugBank_01_May_2025.maegz:2170	1315	structures.2170	2025-09-01 10:57:00	2025-09-01 10:57:00																									2170	/home/nagmibano/Desktop/Proposal_1/vsw_100XP_MMGBSA_4HG7	vsw_100XP_MMGBSA_4HG7-MMGBSA_1-001.maegz
	ligprep_FDA_DrugBank_01_May_2025.maegz:1545	1316	structures.1545	2025-09-01 10:57:00	2025-09-01 10:57:00																									1545	/home/nagmibano/Desktop/Proposal_1/vsw_100XP_MMGBSA_4HG7	vsw_100XP_MMGBSA_4HG7-MMGBSA_1-001.maegz
	282	1317	structures.157	2025-09-01 10:57:00	2025-09-01 10:57:00																									157	/home/nagmibano/Desktop/Proposal_1/vsw_100XP_MMGBSA_4HG7	vsw_100XP_MMGBSA_4HG7-MMGBSA_1-001.maegz
	ligprep_FDA_DrugBank_01_May_2025.maegz:2539	1318	structures.2539	2025-09-01 10:57:00	2025-09-01 10:57:00																									2539	/home/nagmibano/Desktop/Proposal_1/vsw_100XP_MMGBSA_4HG7	vsw_100XP_MMGBSA_4HG7-MMGBSA_1-001.maegz
	643	1319	structures.497	2025-09-01 10:57:00	2025-09-01 10:57:00																									497	/home/nagmibano/Desktop/Proposal_1/vsw_100XP_MMGBSA_4HG7	vsw_100XP_MMGBSA_4HG7-MMGBSA_1-001.maegz
	ligprep_FDA_DrugBank_01_May_2025.maegz:779	1320	structures.779	2025-09-01 10:57:00	2025-09-01 10:57:00																									779	/home/nagmibano/Desktop/Proposal_1/vsw_100XP_MMGBSA_4HG7	vsw_100XP_MMGBSA_4HG7-MMGBSA_1-001.maegz
	376	1321	structures.246	2025-09-01 10:57:00	2025-09-01 10:57:00																									246	/home/nagmibano/Desktop/Proposal_1/vsw_100XP_MMGBSA_4HG7	vsw_100XP_MMGBSA_4HG7-MMGBSA_1-001.maegz
	774	1322	structures.621	2025-09-01 10:57:00	2025-09-01 10:57:00																									621	/home/nagmibano/Desktop/Proposal_1/vsw_100XP_MMGBSA_4HG7	vsw_100XP_MMGBSA_4HG7-MMGBSA_1-001.maegz
	ligprep_FDA_DrugBank_01_May_2025.maegz:2310	1323	structures.2310	2025-09-01 10:57:00	2025-09-01 10:57:00																									2310	/home/nagmibano/Desktop/Proposal_1/vsw_100XP_MMGBSA_4HG7	vsw_100XP_MMGBSA_4HG7-MMGBSA_1-001.maegz
	ligprep_FDA_DrugBank_01_May_2025.maegz:1906	1324	structures.1906	2025-09-01 10:57:00	2025-09-01 10:57:00																									1906	/home/nagmibano/Desktop/Proposal_1/vsw_100XP_MMGBSA_4HG7	vsw_100XP_MMGBSA_4HG7-MMGBSA_1-001.maegz
	830	1325	structures.672	2025-09-01 10:57:00	2025-09-01 10:57:00																									672	/home/nagmibano/Desktop/Proposal_1/vsw_100XP_MMGBSA_4HG7	vsw_100XP_MMGBSA_4HG7-MMGBSA_1-001.maegz
	250	1326	structures.126	2025-09-01 10:57:00	2025-09-01 10:57:00																									126	/home/nagmibano/Desktop/Proposal_1/vsw_100XP_MMGBSA_4HG7	vsw_100XP_MMGBSA_4HG7-MMGBSA_1-001.maegz
	4821	1327	structures.1303	2025-09-01 10:57:00	2025-09-01 10:57:00																									1303	/home/nagmibano/Desktop/Proposal_1/vsw_100XP_MMGBSA_4HG7	vsw_100XP_MMGBSA_4HG7-MMGBSA_1-001.maegz
	ligprep_FDA_DrugBank_01_May_2025.maegz:1392	1328	structures.1392	2025-09-01 10:57:00	2025-09-01 10:57:00																									1392	/home/nagmibano/Desktop/Proposal_1/vsw_100XP_MMGBSA_4HG7	vsw_100XP_MMGBSA_4HG7-MMGBSA_1-001.maegz
	531	1329	structures.390	2025-09-01 10:57:00	2025-09-01 10:57:00																									390	/home/nagmibano/Desktop/Proposal_1/vsw_100XP_MMGBSA_4HG7	vsw_100XP_MMGBSA_4HG7-MMGBSA_1-001.maegz
	531	1330	structures.390	2025-09-01 10:57:00	2025-09-01 10:57:00																									390	/home/nagmibano/Desktop/Proposal_1/vsw_100XP_MMGBSA_4HG7	vsw_100XP_MMGBSA_4HG7-MMGBSA_1-001.maegz
		1331	structures.1150	2025-09-01 10:57:00	2025-09-01 10:57:00																									1150	/home/nagmibano/Desktop/Proposal_1/vsw_100XP_MMGBSA_4HG7	vsw_100XP_MMGBSA_4HG7-MMGBSA_1-001.maegz
	1137	1332	structures.955	2025-09-01 10:57:00	2025-09-01 10:57:00																									955	/home/nagmibano/Desktop/Proposal_1/vsw_100XP_MMGBSA_4HG7	vsw_100XP_MMGBSA_4HG7-MMGBSA_1-001.maegz
	1165	1333	structures.982	2025-09-01 10:57:00	2025-09-01 10:57:00																									982	/home/nagmibano/Desktop/Proposal_1/vsw_100XP_MMGBSA_4HG7	vsw_100XP_MMGBSA_4HG7-MMGBSA_1-001.maegz
	1197	1334	structures.1014	2025-09-01 10:57:00	2025-09-01 10:57:00																									1014	/home/nagmibano/Desktop/Proposal_1/vsw_100XP_MMGBSA_4HG7	vsw_100XP_MMGBSA_4HG7-MMGBSA_1-001.maegz
	ligprep_FDA_DrugBank_01_May_2025.maegz:1245	1335	structures.1245	2025-09-01 10:57:00	2025-09-01 10:57:00																									1245	/home/nagmibano/Desktop/Proposal_1/vsw_100XP_MMGBSA_4HG7	vsw_100XP_MMGBSA_4HG7-MMGBSA_1-001.maegz
		1336	structures.1597	2025-09-01 10:57:00	2025-09-01 10:57:00																									1597	/home/nagmibano/Desktop/Proposal_1/vsw_100XP_MMGBSA_4HG7	vsw_100XP_MMGBSA_4HG7-MMGBSA_1-001.maegz
	ligprep_FDA_DrugBank_01_May_2025.maegz:1623	1337	structures.1623	2025-09-01 10:57:00	2025-09-01 10:57:00																									1623	/home/nagmibano/Desktop/Proposal_1/vsw_100XP_MMGBSA_4HG7	vsw_100XP_MMGBSA_4HG7-MMGBSA_1-001.maegz
	ligprep_FDA_DrugBank_01_May_2025.maegz:1116	1338	structures.1116	2025-09-01 10:57:00	2025-09-01 10:57:00																									1116	/home/nagmibano/Desktop/Proposal_1/vsw_100XP_MMGBSA_4HG7	vsw_100XP_MMGBSA_4HG7-MMGBSA_1-001.maegz
	ligprep_FDA_DrugBank_01_May_2025.maegz:1019	1339	structures.1019	2025-09-01 10:57:00	2025-09-01 10:57:00																									1019	/home/nagmibano/Desktop/Proposal_1/vsw_100XP_MMGBSA_4HG7	vsw_100XP_MMGBSA_4HG7-MMGBSA_1-001.maegz
	978	1340	structures.809	2025-09-01 10:57:00	2025-09-01 10:57:00																									809	/home/nagmibano/Desktop/Proposal_1/vsw_100XP_MMGBSA_4HG7	vsw_100XP_MMGBSA_4HG7-MMGBSA_1-001.maegz
	ligprep_FDA_DrugBank_01_May_2025.maegz:968	1341	structures.968	2025-09-01 10:57:00	2025-09-01 10:57:00																									968	/home/nagmibano/Desktop/Proposal_1/vsw_100XP_MMGBSA_4HG7	vsw_100XP_MMGBSA_4HG7-MMGBSA_1-001.maegz
	644073	1342	structures.756	2025-09-01 10:57:00	2025-09-01 10:57:00																									756	/home/nagmibano/Desktop/Proposal_1/vsw_100XP_MMGBSA_4HG7	vsw_100XP_MMGBSA_4HG7-MMGBSA_1-001.maegz
	ligprep_FDA_DrugBank_01_May_2025.maegz:973	1343	structures.973	2025-09-01 10:57:00	2025-09-01 10:57:00																									973	/home/nagmibano/Desktop/Proposal_1/vsw_100XP_MMGBSA_4HG7	vsw_100XP_MMGBSA_4HG7-MMGBSA_1-001.maegz
	ligprep_FDA_DrugBank_01_May_2025.maegz:2193	1344	structures.2193	2025-09-01 10:57:00	2025-09-01 10:57:00																									2193	/home/nagmibano/Desktop/Proposal_1/vsw_100XP_MMGBSA_4HG7	vsw_100XP_MMGBSA_4HG7-MMGBSA_1-001.maegz
	ligprep_FDA_DrugBank_01_May_2025.maegz:2596	1345	structures.2596	2025-09-01 10:57:00	2025-09-01 10:57:00																									2596	/home/nagmibano/Desktop/Proposal_1/vsw_100XP_MMGBSA_4HG7	vsw_100XP_MMGBSA_4HG7-MMGBSA_1-001.maegz
	ligprep_FDA_DrugBank_01_May_2025.maegz:574	1346	structures.574	2025-09-01 10:57:00	2025-09-01 10:57:00																									574	/home/nagmibano/Desktop/Proposal_1/vsw_100XP_MMGBSA_4HG7	vsw_100XP_MMGBSA_4HG7-MMGBSA_1-001.maegz
	ligprep_FDA_DrugBank_01_May_2025.maegz:2103	1347	structures.2103	2025-09-01 10:57:00	2025-09-01 10:57:00																									2103	/home/nagmibano/Desktop/Proposal_1/vsw_100XP_MMGBSA_4HG7	vsw_100XP_MMGBSA_4HG7-MMGBSA_1-001.maegz
	ligprep_FDA_DrugBank_01_May_2025.maegz:1882	1348	structures.1882	2025-09-01 10:57:00	2025-09-01 10:57:00																									1882	/home/nagmibano/Desktop/Proposal_1/vsw_100XP_MMGBSA_4HG7	vsw_100XP_MMGBSA_4HG7-MMGBSA_1-001.maegz
	211	1349	structures.89	2025-09-01 10:57:00	2025-09-01 10:57:00																									89	/home/nagmibano/Desktop/Proposal_1/vsw_100XP_MMGBSA_4HG7	vsw_100XP_MMGBSA_4HG7-MMGBSA_1-001.maegz
	ligprep_FDA_DrugBank_01_May_2025.maegz:1623	1350	structures.1623	2025-09-01 10:57:00	2025-09-01 10:57:00																									1623	/home/nagmibano/Desktop/Proposal_1/vsw_100XP_MMGBSA_4HG7	vsw_100XP_MMGBSA_4HG7-MMGBSA_1-001.maegz
	1189	1351	structures.1006	2025-09-01 10:57:00	2025-09-01 10:57:00																									1006	/home/nagmibano/Desktop/Proposal_1/vsw_100XP_MMGBSA_4HG7	vsw_100XP_MMGBSA_4HG7-MMGBSA_1-001.maegz
	1123	1352	structures.942	2025-09-01 10:57:00	2025-09-01 10:57:00																									942	/home/nagmibano/Desktop/Proposal_1/vsw_100XP_MMGBSA_4HG7	vsw_100XP_MMGBSA_4HG7-MMGBSA_1-001.maegz
	ligprep_FDA_DrugBank_01_May_2025.maegz:1565	1353	structures.1565	2025-09-01 10:57:00	2025-09-01 10:57:00																									1565	/home/nagmibano/Desktop/Proposal_1/vsw_100XP_MMGBSA_4HG7	vsw_100XP_MMGBSA_4HG7-MMGBSA_1-001.maegz
	ligprep_FDA_DrugBank_01_May_2025.maegz:766	1354	structures.766	2025-09-01 10:57:00	2025-09-01 10:57:00																									766	/home/nagmibano/Desktop/Proposal_1/vsw_100XP_MMGBSA_4HG7	vsw_100XP_MMGBSA_4HG7-MMGBSA_1-001.maegz
	656	1355	structures.509	2025-09-01 10:57:00	2025-09-01 10:57:00																									509	/home/nagmibano/Desktop/Proposal_1/vsw_100XP_MMGBSA_4HG7	vsw_100XP_MMGBSA_4HG7-MMGBSA_1-001.maegz
	668	1356	structures.520	2025-09-01 10:57:00	2025-09-01 10:57:00																									520	/home/nagmibano/Desktop/Proposal_1/vsw_100XP_MMGBSA_4HG7	vsw_100XP_MMGBSA_4HG7-MMGBSA_1-001.maegz
	972	1357	structures.803	2025-09-01 10:57:00	2025-09-01 10:57:00																									803	/home/nagmibano/Desktop/Proposal_1/vsw_100XP_MMGBSA_4HG7	vsw_100XP_MMGBSA_4HG7-MMGBSA_1-001.maegz
	1619	1358	structures.1209	2025-09-01 10:57:00	2025-09-01 10:57:00																									1209	/home/nagmibano/Desktop/Proposal_1/vsw_100XP_MMGBSA_4HG7	vsw_100XP_MMGBSA_4HG7-MMGBSA_1-001.maegz
	ligprep_FDA_DrugBank_01_May_2025.maegz:1535	1359	structures.1535	2025-09-01 10:57:00	2025-09-01 10:57:00																									1535	/home/nagmibano/Desktop/Proposal_1/vsw_100XP_MMGBSA_4HG7	vsw_100XP_MMGBSA_4HG7-MMGBSA_1-001.maegz
	ligprep_FDA_DrugBank_01_May_2025.maegz:60	1360	structures.60	2025-09-01 10:57:00	2025-09-01 10:57:00																									60	/home/nagmibano/Desktop/Proposal_1/vsw_100XP_MMGBSA_4HG7	vsw_100XP_MMGBSA_4HG7-MMGBSA_1-001.maegz
	ligprep_FDA_DrugBank_01_May_2025.maegz:461	1361	structures.461	2025-09-01 10:57:00	2025-09-01 10:57:00																									461	/home/nagmibano/Desktop/Proposal_1/vsw_100XP_MMGBSA_4HG7	vsw_100XP_MMGBSA_4HG7-MMGBSA_1-001.maegz
	ligprep_FDA_DrugBank_01_May_2025.maegz:2422	1362	structures.2422	2025-09-01 10:57:00	2025-09-01 10:57:00																									2422	/home/nagmibano/Desktop/Proposal_1/vsw_100XP_MMGBSA_4HG7	vsw_100XP_MMGBSA_4HG7-MMGBSA_1-001.maegz
	ligprep_FDA_DrugBank_01_May_2025.maegz:2063	1363	structures.2063	2025-09-01 10:57:00	2025-09-01 10:57:00																									2063	/home/nagmibano/Desktop/Proposal_1/vsw_100XP_MMGBSA_4HG7	vsw_100XP_MMGBSA_4HG7-MMGBSA_1-001.maegz
	1382	1364	structures.1132	2025-09-01 10:57:00	2025-09-01 10:57:00																									1132	/home/nagmibano/Desktop/Proposal_1/vsw_100XP_MMGBSA_4HG7	vsw_100XP_MMGBSA_4HG7-MMGBSA_1-001.maegz
	ligprep_FDA_DrugBank_01_May_2025.maegz:853	1365	structures.853	2025-09-01 10:57:00	2025-09-01 10:57:00																									853	/home/nagmibano/Desktop/Proposal_1/vsw_100XP_MMGBSA_4HG7	vsw_100XP_MMGBSA_4HG7-MMGBSA_1-001.maegz
	ligprep_FDA_DrugBank_01_May_2025.maegz:653	1366	structures.653	2025-09-01 10:57:00	2025-09-01 10:57:00																									653	/home/nagmibano/Desktop/Proposal_1/vsw_100XP_MMGBSA_4HG7	vsw_100XP_MMGBSA_4HG7-MMGBSA_1-001.maegz
	1611	1367	structures.1204	2025-09-01 10:57:00	2025-09-01 10:57:00																									1204	/home/nagmibano/Desktop/Proposal_1/vsw_100XP_MMGBSA_4HG7	vsw_100XP_MMGBSA_4HG7-MMGBSA_1-001.maegz
	830	1368	structures.672	2025-09-01 10:57:00	2025-09-01 10:57:00																									672	/home/nagmibano/Desktop/Proposal_1/vsw_100XP_MMGBSA_4HG7	vsw_100XP_MMGBSA_4HG7-MMGBSA_1-001.maegz
	ligprep_FDA_DrugBank_01_May_2025.maegz:2137	1369	structures.2137	2025-09-01 10:57:00	2025-09-01 10:57:00																									2137	/home/nagmibano/Desktop/Proposal_1/vsw_100XP_MMGBSA_4HG7	vsw_100XP_MMGBSA_4HG7-MMGBSA_1-001.maegz
	ligprep_FDA_DrugBank_01_May_2025.maegz:1541	1370	structures.1541	2025-09-01 10:57:00	2025-09-01 10:57:00																									1541	/home/nagmibano/Desktop/Proposal_1/vsw_100XP_MMGBSA_4HG7	vsw_100XP_MMGBSA_4HG7-MMGBSA_1-001.maegz
	726	1371	structures.576	2025-09-01 10:57:00	2025-09-01 10:57:00																									576	/home/nagmibano/Desktop/Proposal_1/vsw_100XP_MMGBSA_4HG7	vsw_100XP_MMGBSA_4HG7-MMGBSA_1-001.maegz
	ligprep_FDA_DrugBank_01_May_2025.maegz:1891	1372	structures.1891	2025-09-01 10:57:00	2025-09-01 10:57:00																									1891	/home/nagmibano/Desktop/Proposal_1/vsw_100XP_MMGBSA_4HG7	vsw_100XP_MMGBSA_4HG7-MMGBSA_1-001.maegz
	507	1373	structures.369	2025-09-01 10:57:00	2025-09-01 10:57:00																									369	/home/nagmibano/Desktop/Proposal_1/vsw_100XP_MMGBSA_4HG7	vsw_100XP_MMGBSA_4HG7-MMGBSA_1-001.maegz
	ligprep_FDA_DrugBank_01_May_2025.maegz:442	1374	structures.442	2025-09-01 10:57:00	2025-09-01 10:57:00																									442	/home/nagmibano/Desktop/Proposal_1/vsw_100XP_MMGBSA_4HG7	vsw_100XP_MMGBSA_4HG7-MMGBSA_1-001.maegz
	370	1375	structures.241	2025-09-01 10:57:00	2025-09-01 10:57:00																									241	/home/nagmibano/Desktop/Proposal_1/vsw_100XP_MMGBSA_4HG7	vsw_100XP_MMGBSA_4HG7-MMGBSA_1-001.maegz
	ligprep_FDA_DrugBank_01_May_2025.maegz:1930	1376	structures.1930	2025-09-01 10:57:00	2025-09-01 10:57:00																									1930	/home/nagmibano/Desktop/Proposal_1/vsw_100XP_MMGBSA_4HG7	vsw_100XP_MMGBSA_4HG7-MMGBSA_1-001.maegz
	533	1377	structures.392	2025-09-01 10:57:00	2025-09-01 10:57:00																									392	/home/nagmibano/Desktop/Proposal_1/vsw_100XP_MMGBSA_4HG7	vsw_100XP_MMGBSA_4HG7-MMGBSA_1-001.maegz
	ligprep_FDA_DrugBank_01_May_2025.maegz:1116	1378	structures.1116	2025-09-01 10:57:00	2025-09-01 10:57:00																									1116	/home/nagmibano/Desktop/Proposal_1/vsw_100XP_MMGBSA_4HG7	vsw_100XP_MMGBSA_4HG7-MMGBSA_1-001.maegz
	ligprep_FDA_DrugBank_01_May_2025.maegz:1055	1379	structures.1055	2025-09-01 10:57:00	2025-09-01 10:57:00																									1055	/home/nagmibano/Desktop/Proposal_1/vsw_100XP_MMGBSA_4HG7	vsw_100XP_MMGBSA_4HG7-MMGBSA_1-001.maegz
	ligprep_FDA_DrugBank_01_May_2025.maegz:526	1380	structures.526	2025-09-01 10:57:00	2025-09-01 10:57:00																									526	/home/nagmibano/Desktop/Proposal_1/vsw_100XP_MMGBSA_4HG7	vsw_100XP_MMGBSA_4HG7-MMGBSA_1-001.maegz
	368	1381	structures.239	2025-09-01 10:57:00	2025-09-01 10:57:00																									239	/home/nagmibano/Desktop/Proposal_1/vsw_100XP_MMGBSA_4HG7	vsw_100XP_MMGBSA_4HG7-MMGBSA_1-001.maegz
	ligprep_FDA_DrugBank_01_May_2025.maegz:2161	1382	structures.2161	2025-09-01 10:57:00	2025-09-01 10:57:00																									2161	/home/nagmibano/Desktop/Proposal_1/vsw_100XP_MMGBSA_4HG7	vsw_100XP_MMGBSA_4HG7-MMGBSA_1-001.maegz
		1383	structures.1683	2025-09-01 10:57:00	2025-09-01 10:57:00																									1683	/home/nagmibano/Desktop/Proposal_1/vsw_100XP_MMGBSA_4HG7	vsw_100XP_MMGBSA_4HG7-MMGBSA_1-001.maegz
	ligprep_FDA_DrugBank_01_May_2025.maegz:429	1384	structures.429	2025-09-01 10:57:00	2025-09-01 10:57:00																									429	/home/nagmibano/Desktop/Proposal_1/vsw_100XP_MMGBSA_4HG7	vsw_100XP_MMGBSA_4HG7-MMGBSA_1-001.maegz
	1096	1385	structures.917	2025-09-01 10:57:00	2025-09-01 10:57:00																									917	/home/nagmibano/Desktop/Proposal_1/vsw_100XP_MMGBSA_4HG7	vsw_100XP_MMGBSA_4HG7-MMGBSA_1-001.maegz
	983	1386	structures.814	2025-09-01 10:57:00	2025-09-01 10:57:00																									814	/home/nagmibano/Desktop/Proposal_1/vsw_100XP_MMGBSA_4HG7	vsw_100XP_MMGBSA_4HG7-MMGBSA_1-001.maegz
	ligprep_FDA_DrugBank_01_May_2025.maegz:1901	1387	structures.1901	2025-09-01 10:57:00	2025-09-01 10:57:00																									1901	/home/nagmibano/Desktop/Proposal_1/vsw_100XP_MMGBSA_4HG7	vsw_100XP_MMGBSA_4HG7-MMGBSA_1-001.maegz
	ligprep_FDA_DrugBank_01_May_2025.maegz:2250	1388	structures.2250	2025-09-01 10:57:00	2025-09-01 10:57:00																									2250	/home/nagmibano/Desktop/Proposal_1/vsw_100XP_MMGBSA_4HG7	vsw_100XP_MMGBSA_4HG7-MMGBSA_1-001.maegz
	38521	1389	structures.103	2025-09-01 10:57:00	2025-09-01 10:57:00																									103	/home/nagmibano/Desktop/Proposal_1/vsw_100XP_MMGBSA_4HG7	vsw_100XP_MMGBSA_4HG7-MMGBSA_1-001.maegz
	1050	1390	structures.875	2025-09-01 10:57:00	2025-09-01 10:57:00																									875	/home/nagmibano/Desktop/Proposal_1/vsw_100XP_MMGBSA_4HG7	vsw_100XP_MMGBSA_4HG7-MMGBSA_1-001.maegz
	ligprep_FDA_DrugBank_01_May_2025.maegz:1430	1391	structures.1430	2025-09-01 10:57:00	2025-09-01 10:57:00																									1430	/home/nagmibano/Desktop/Proposal_1/vsw_100XP_MMGBSA_4HG7	vsw_100XP_MMGBSA_4HG7-MMGBSA_1-001.maegz
	999	1392	structures.829	2025-09-01 10:57:00	2025-09-01 10:57:00																									829	/home/nagmibano/Desktop/Proposal_1/vsw_100XP_MMGBSA_4HG7	vsw_100XP_MMGBSA_4HG7-MMGBSA_1-001.maegz
	ligprep_FDA_DrugBank_01_May_2025.maegz:1825	1393	structures.1825	2025-09-01 10:57:00	2025-09-01 10:57:00																									1825	/home/nagmibano/Desktop/Proposal_1/vsw_100XP_MMGBSA_4HG7	vsw_100XP_MMGBSA_4HG7-MMGBSA_1-001.maegz
	ligprep_FDA_DrugBank_01_May_2025.maegz:1613	1394	structures.1613	2025-09-01 10:57:00	2025-09-01 10:57:00																									1613	/home/nagmibano/Desktop/Proposal_1/vsw_100XP_MMGBSA_4HG7	vsw_100XP_MMGBSA_4HG7-MMGBSA_1-001.maegz
	ligprep_FDA_DrugBank_01_May_2025.maegz:48	1395	structures.48	2025-09-01 10:57:00	2025-09-01 10:57:00																									48	/home/nagmibano/Desktop/Proposal_1/vsw_100XP_MMGBSA_4HG7	vsw_100XP_MMGBSA_4HG7-MMGBSA_1-001.maegz
	ligprep_FDA_DrugBank_01_May_2025.maegz:63	1396	structures.63	2025-09-01 10:57:00	2025-09-01 10:57:00																									63	/home/nagmibano/Desktop/Proposal_1/vsw_100XP_MMGBSA_4HG7	vsw_100XP_MMGBSA_4HG7-MMGBSA_1-001.maegz
	1407	1397	structures.1144	2025-09-01 10:57:00	2025-09-01 10:57:00																									1144	/home/nagmibano/Desktop/Proposal_1/vsw_100XP_MMGBSA_4HG7	vsw_100XP_MMGBSA_4HG7-MMGBSA_1-001.maegz
	ligprep_FDA_DrugBank_01_May_2025.maegz:2230	1398	structures.2230	2025-09-01 10:57:00	2025-09-01 10:57:00																									2230	/home/nagmibano/Desktop/Proposal_1/vsw_100XP_MMGBSA_4HG7	vsw_100XP_MMGBSA_4HG7-MMGBSA_1-001.maegz
	ligprep_FDA_DrugBank_01_May_2025.maegz:2552	1399	structures.2552	2025-09-01 10:57:00	2025-09-01 10:57:00																									2552	/home/nagmibano/Desktop/Proposal_1/vsw_100XP_MMGBSA_4HG7	vsw_100XP_MMGBSA_4HG7-MMGBSA_1-001.maegz
	ligprep_FDA_DrugBank_01_May_2025.maegz:247	1400	structures.247	2025-09-01 10:57:00	2025-09-01 10:57:00																									247	/home/nagmibano/Desktop/Proposal_1/vsw_100XP_MMGBSA_4HG7	vsw_100XP_MMGBSA_4HG7-MMGBSA_1-001.maegz
	1235	1401	structures.1050	2025-09-01 10:57:00	2025-09-01 10:57:00																									1050	/home/nagmibano/Desktop/Proposal_1/vsw_100XP_MMGBSA_4HG7	vsw_100XP_MMGBSA_4HG7-MMGBSA_1-001.maegz
	ligprep_FDA_DrugBank_01_May_2025.maegz:2629	1402	structures.2629	2025-09-01 10:57:00	2025-09-01 10:57:00																									2629	/home/nagmibano/Desktop/Proposal_1/vsw_100XP_MMGBSA_4HG7	vsw_100XP_MMGBSA_4HG7-MMGBSA_1-001.maegz
	ligprep_FDA_DrugBank_01_May_2025.maegz:2249	1403	structures.2249	2025-09-01 10:57:00	2025-09-01 10:57:00																									2249	/home/nagmibano/Desktop/Proposal_1/vsw_100XP_MMGBSA_4HG7	vsw_100XP_MMGBSA_4HG7-MMGBSA_1-001.maegz
	4813	1404	structures.1298	2025-09-01 10:57:00	2025-09-01 10:57:00																									1298	/home/nagmibano/Desktop/Proposal_1/vsw_100XP_MMGBSA_4HG7	vsw_100XP_MMGBSA_4HG7-MMGBSA_1-001.maegz
	ligprep_FDA_DrugBank_01_May_2025.maegz:2276	1405	structures.2276	2025-09-01 10:57:00	2025-09-01 10:57:00																									2276	/home/nagmibano/Desktop/Proposal_1/vsw_100XP_MMGBSA_4HG7	vsw_100XP_MMGBSA_4HG7-MMGBSA_1-001.maegz
	ligprep_FDA_DrugBank_01_May_2025.maegz:1296	1406	structures.1296	2025-09-01 10:57:00	2025-09-01 10:57:00																									1296	/home/nagmibano/Desktop/Proposal_1/vsw_100XP_MMGBSA_4HG7	vsw_100XP_MMGBSA_4HG7-MMGBSA_1-001.maegz
	ligprep_FDA_DrugBank_01_May_2025.maegz:1743	1407	structures.1743	2025-09-01 10:57:00	2025-09-01 10:57:00																									1743	/home/nagmibano/Desktop/Proposal_1/vsw_100XP_MMGBSA_4HG7	vsw_100XP_MMGBSA_4HG7-MMGBSA_1-001.maegz
	38521	1408	structures.103	2025-09-01 10:57:00	2025-09-01 10:57:00																									103	/home/nagmibano/Desktop/Proposal_1/vsw_100XP_MMGBSA_4HG7	vsw_100XP_MMGBSA_4HG7-MMGBSA_1-001.maegz
	ligprep_FDA_DrugBank_01_May_2025.maegz:1954	1409	structures.1954	2025-09-01 10:57:00	2025-09-01 10:57:00																									1954	/home/nagmibano/Desktop/Proposal_1/vsw_100XP_MMGBSA_4HG7	vsw_100XP_MMGBSA_4HG7-MMGBSA_1-001.maegz
	ligprep_FDA_DrugBank_01_May_2025.maegz:1583	1410	structures.1583	2025-09-01 10:57:00	2025-09-01 10:57:00																									1583	/home/nagmibano/Desktop/Proposal_1/vsw_100XP_MMGBSA_4HG7	vsw_100XP_MMGBSA_4HG7-MMGBSA_1-001.maegz
	689	1411	structures.541	2025-09-01 10:57:00	2025-09-01 10:57:00																									541	/home/nagmibano/Desktop/Proposal_1/vsw_100XP_MMGBSA_4HG7	vsw_100XP_MMGBSA_4HG7-MMGBSA_1-001.maegz
	358	1412	structures.230	2025-09-01 10:57:00	2025-09-01 10:57:00																									230	/home/nagmibano/Desktop/Proposal_1/vsw_100XP_MMGBSA_4HG7	vsw_100XP_MMGBSA_4HG7-MMGBSA_1-001.maegz
	ligprep_FDA_DrugBank_01_May_2025.maegz:2435	1413	structures.2435	2025-09-01 10:57:00	2025-09-01 10:57:00																									2435	/home/nagmibano/Desktop/Proposal_1/vsw_100XP_MMGBSA_4HG7	vsw_100XP_MMGBSA_4HG7-MMGBSA_1-001.maegz
	ligprep_FDA_DrugBank_01_May_2025.maegz:1754	1414	structures.1754	2025-09-01 10:57:00	2025-09-01 10:57:00																									1754	/home/nagmibano/Desktop/Proposal_1/vsw_100XP_MMGBSA_4HG7	vsw_100XP_MMGBSA_4HG7-MMGBSA_1-001.maegz
	623	1415	structures.478	2025-09-01 10:57:00	2025-09-01 10:57:00																									478	/home/nagmibano/Desktop/Proposal_1/vsw_100XP_MMGBSA_4HG7	vsw_100XP_MMGBSA_4HG7-MMGBSA_1-001.maegz
	ligprep_FDA_DrugBank_01_May_2025.maegz:2184	1416	structures.2184	2025-09-01 10:57:00	2025-09-01 10:57:00																									2184	/home/nagmibano/Desktop/Proposal_1/vsw_100XP_MMGBSA_4HG7	vsw_100XP_MMGBSA_4HG7-MMGBSA_1-001.maegz
	806	1417	structures.649	2025-09-01 10:57:00	2025-09-01 10:57:00																									649	/home/nagmibano/Desktop/Proposal_1/vsw_100XP_MMGBSA_4HG7	vsw_100XP_MMGBSA_4HG7-MMGBSA_1-001.maegz
	ligprep_FDA_DrugBank_01_May_2025.maegz:349	1418	structures.349	2025-09-01 10:57:00	2025-09-01 10:57:00																									349	/home/nagmibano/Desktop/Proposal_1/vsw_100XP_MMGBSA_4HG7	vsw_100XP_MMGBSA_4HG7-MMGBSA_1-001.maegz
	419	1419	structures.287	2025-09-01 10:57:00	2025-09-01 10:57:00																									287	/home/nagmibano/Desktop/Proposal_1/vsw_100XP_MMGBSA_4HG7	vsw_100XP_MMGBSA_4HG7-MMGBSA_1-001.maegz
	ligprep_FDA_DrugBank_01_May_2025.maegz:1360	1420	structures.1360	2025-09-01 10:57:00	2025-09-01 10:57:00																									1360	/home/nagmibano/Desktop/Proposal_1/vsw_100XP_MMGBSA_4HG7	vsw_100XP_MMGBSA_4HG7-MMGBSA_1-001.maegz
	800	1421	structures.644	2025-09-01 10:57:00	2025-09-01 10:57:00																									644	/home/nagmibano/Desktop/Proposal_1/vsw_100XP_MMGBSA_4HG7	vsw_100XP_MMGBSA_4HG7-MMGBSA_1-001.maegz
	661	1422	structures.514	2025-09-01 10:57:00	2025-09-01 10:57:00																									514	/home/nagmibano/Desktop/Proposal_1/vsw_100XP_MMGBSA_4HG7	vsw_100XP_MMGBSA_4HG7-MMGBSA_1-001.maegz
	ligprep_FDA_DrugBank_01_May_2025.maegz:2040	1423	structures.2040	2025-09-01 10:57:00	2025-09-01 10:57:00																									2040	/home/nagmibano/Desktop/Proposal_1/vsw_100XP_MMGBSA_4HG7	vsw_100XP_MMGBSA_4HG7-MMGBSA_1-001.maegz
	3290	1424	structures.261	2025-09-01 10:57:00	2025-09-01 10:57:00																									261	/home/nagmibano/Desktop/Proposal_1/vsw_100XP_MMGBSA_4HG7	vsw_100XP_MMGBSA_4HG7-MMGBSA_1-001.maegz
	818	1425	structures.660	2025-09-01 10:57:00	2025-09-01 10:57:00																									660	/home/nagmibano/Desktop/Proposal_1/vsw_100XP_MMGBSA_4HG7	vsw_100XP_MMGBSA_4HG7-MMGBSA_1-001.maegz
	4822	1426	structures.2284	2025-09-01 10:57:00	2025-09-01 10:57:00																									2284	/home/nagmibano/Desktop/Proposal_1/vsw_100XP_MMGBSA_4HG7	vsw_100XP_MMGBSA_4HG7-MMGBSA_1-001.maegz
	ligprep_FDA_DrugBank_01_May_2025.maegz:752	1427	structures.752	2025-09-01 10:57:00	2025-09-01 10:57:00																									752	/home/nagmibano/Desktop/Proposal_1/vsw_100XP_MMGBSA_4HG7	vsw_100XP_MMGBSA_4HG7-MMGBSA_1-001.maegz
	ligprep_FDA_DrugBank_01_May_2025.maegz:1319	1428	structures.1319	2025-09-01 10:57:00	2025-09-01 10:57:00																									1319	/home/nagmibano/Desktop/Proposal_1/vsw_100XP_MMGBSA_4HG7	vsw_100XP_MMGBSA_4HG7-MMGBSA_1-001.maegz
	1253	1429	structures.1067	2025-09-01 10:57:00	2025-09-01 10:57:00																									1067	/home/nagmibano/Desktop/Proposal_1/vsw_100XP_MMGBSA_4HG7	vsw_100XP_MMGBSA_4HG7-MMGBSA_1-001.maegz
	ligprep_FDA_DrugBank_01_May_2025.maegz:329	1430	structures.329	2025-09-01 10:57:00	2025-09-01 10:57:00																									329	/home/nagmibano/Desktop/Proposal_1/vsw_100XP_MMGBSA_4HG7	vsw_100XP_MMGBSA_4HG7-MMGBSA_1-001.maegz
	ligprep_FDA_DrugBank_01_May_2025.maegz:2437	1431	structures.2437	2025-09-01 10:57:00	2025-09-01 10:57:00																									2437	/home/nagmibano/Desktop/Proposal_1/vsw_100XP_MMGBSA_4HG7	vsw_100XP_MMGBSA_4HG7-MMGBSA_1-001.maegz
	1114	1432	structures.933	2025-09-01 10:57:00	2025-09-01 10:57:00																									933	/home/nagmibano/Desktop/Proposal_1/vsw_100XP_MMGBSA_4HG7	vsw_100XP_MMGBSA_4HG7-MMGBSA_1-001.maegz
	ligprep_FDA_DrugBank_01_May_2025.maegz:2434	1433	structures.2434	2025-09-01 10:57:00	2025-09-01 10:57:00																									2434	/home/nagmibano/Desktop/Proposal_1/vsw_100XP_MMGBSA_4HG7	vsw_100XP_MMGBSA_4HG7-MMGBSA_1-001.maegz
	ligprep_FDA_DrugBank_01_May_2025.maegz:2442	1434	structures.2442	2025-09-01 10:57:00	2025-09-01 10:57:00																									2442	/home/nagmibano/Desktop/Proposal_1/vsw_100XP_MMGBSA_4HG7	vsw_100XP_MMGBSA_4HG7-MMGBSA_1-001.maegz
	ligprep_FDA_DrugBank_01_May_2025.maegz:950	1435	structures.950	2025-09-01 10:57:00	2025-09-01 10:57:00																									950	/home/nagmibano/Desktop/Proposal_1/vsw_100XP_MMGBSA_4HG7	vsw_100XP_MMGBSA_4HG7-MMGBSA_1-001.maegz
		1436	structures.1150	2025-09-01 10:57:00	2025-09-01 10:57:00																									1150	/home/nagmibano/Desktop/Proposal_1/vsw_100XP_MMGBSA_4HG7	vsw_100XP_MMGBSA_4HG7-MMGBSA_1-001.maegz
	1054	1437	structures.878	2025-09-01 10:57:00	2025-09-01 10:57:00																									878	/home/nagmibano/Desktop/Proposal_1/vsw_100XP_MMGBSA_4HG7	vsw_100XP_MMGBSA_4HG7-MMGBSA_1-001.maegz
	ligprep_FDA_DrugBank_01_May_2025.maegz:1120	1438	structures.1120	2025-09-01 10:57:00	2025-09-01 10:57:00																									1120	/home/nagmibano/Desktop/Proposal_1/vsw_100XP_MMGBSA_4HG7	vsw_100XP_MMGBSA_4HG7-MMGBSA_1-001.maegz
	ligprep_FDA_DrugBank_01_May_2025.maegz:1176	1439	structures.1176	2025-09-01 10:57:00	2025-09-01 10:57:00																									1176	/home/nagmibano/Desktop/Proposal_1/vsw_100XP_MMGBSA_4HG7	vsw_100XP_MMGBSA_4HG7-MMGBSA_1-001.maegz
	490	1440	structures.354	2025-09-01 10:57:00	2025-09-01 10:57:00																									354	/home/nagmibano/Desktop/Proposal_1/vsw_100XP_MMGBSA_4HG7	vsw_100XP_MMGBSA_4HG7-MMGBSA_1-001.maegz
	ligprep_FDA_DrugBank_01_May_2025.maegz:2323	1441	structures.2323	2025-09-01 10:57:00	2025-09-01 10:57:00																									2323	/home/nagmibano/Desktop/Proposal_1/vsw_100XP_MMGBSA_4HG7	vsw_100XP_MMGBSA_4HG7-MMGBSA_1-001.maegz
	590	1442	structures.447	2025-09-01 10:57:00	2025-09-01 10:57:00																									447	/home/nagmibano/Desktop/Proposal_1/vsw_100XP_MMGBSA_4HG7	vsw_100XP_MMGBSA_4HG7-MMGBSA_1-001.maegz
	708	1443	structures.558	2025-09-01 10:57:00	2025-09-01 10:57:00																									558	/home/nagmibano/Desktop/Proposal_1/vsw_100XP_MMGBSA_4HG7	vsw_100XP_MMGBSA_4HG7-MMGBSA_1-001.maegz
	ligprep_FDA_DrugBank_01_May_2025.maegz:1213	1444	structures.1213	2025-09-01 10:57:00	2025-09-01 10:57:00																									1213	/home/nagmibano/Desktop/Proposal_1/vsw_100XP_MMGBSA_4HG7	vsw_100XP_MMGBSA_4HG7-MMGBSA_1-001.maegz
	ligprep_FDA_DrugBank_01_May_2025.maegz:1506	1445	structures.1506	2025-09-01 10:57:00	2025-09-01 10:57:00																									1506	/home/nagmibano/Desktop/Proposal_1/vsw_100XP_MMGBSA_4HG7	vsw_100XP_MMGBSA_4HG7-MMGBSA_1-001.maegz
	ligprep_FDA_DrugBank_01_May_2025.maegz:704	1446	structures.704	2025-09-01 10:57:00	2025-09-01 10:57:00																									704	/home/nagmibano/Desktop/Proposal_1/vsw_100XP_MMGBSA_4HG7	vsw_100XP_MMGBSA_4HG7-MMGBSA_1-001.maegz
	ligprep_FDA_DrugBank_01_May_2025.maegz:1469	1447	structures.1469	2025-09-01 10:57:00	2025-09-01 10:57:00																									1469	/home/nagmibano/Desktop/Proposal_1/vsw_100XP_MMGBSA_4HG7	vsw_100XP_MMGBSA_4HG7-MMGBSA_1-001.maegz
	ligprep_FDA_DrugBank_01_May_2025.maegz:2236	1448	structures.2236	2025-09-01 10:57:00	2025-09-01 10:57:00																									2236	/home/nagmibano/Desktop/Proposal_1/vsw_100XP_MMGBSA_4HG7	vsw_100XP_MMGBSA_4HG7-MMGBSA_1-001.maegz
	ligprep_FDA_DrugBank_01_May_2025.maegz:1869	1449	structures.1869	2025-09-01 10:57:00	2025-09-01 10:57:00																									1869	/home/nagmibano/Desktop/Proposal_1/vsw_100XP_MMGBSA_4HG7	vsw_100XP_MMGBSA_4HG7-MMGBSA_1-001.maegz
	750	1450	structures.599	2025-09-01 10:57:00	2025-09-01 10:57:00																									599	/home/nagmibano/Desktop/Proposal_1/vsw_100XP_MMGBSA_4HG7	vsw_100XP_MMGBSA_4HG7-MMGBSA_1-001.maegz
	848	1451	structures.688	2025-09-01 10:57:00	2025-09-01 10:57:00																									688	/home/nagmibano/Desktop/Proposal_1/vsw_100XP_MMGBSA_4HG7	vsw_100XP_MMGBSA_4HG7-MMGBSA_1-001.maegz
	ligprep_FDA_DrugBank_01_May_2025.maegz:1411	1452	structures.1411	2025-09-01 10:57:00	2025-09-01 10:57:00																									1411	/home/nagmibano/Desktop/Proposal_1/vsw_100XP_MMGBSA_4HG7	vsw_100XP_MMGBSA_4HG7-MMGBSA_1-001.maegz
	244	1453	structures.120	2025-09-01 10:57:00	2025-09-01 10:57:00																									120	/home/nagmibano/Desktop/Proposal_1/vsw_100XP_MMGBSA_4HG7	vsw_100XP_MMGBSA_4HG7-MMGBSA_1-001.maegz
	537	1454	structures.396	2025-09-01 10:57:00	2025-09-01 10:57:00																									396	/home/nagmibano/Desktop/Proposal_1/vsw_100XP_MMGBSA_4HG7	vsw_100XP_MMGBSA_4HG7-MMGBSA_1-001.maegz
	ligprep_FDA_DrugBank_01_May_2025.maegz:1000	1455	structures.1000	2025-09-01 10:57:00	2025-09-01 10:57:00																									1000	/home/nagmibano/Desktop/Proposal_1/vsw_100XP_MMGBSA_4HG7	vsw_100XP_MMGBSA_4HG7-MMGBSA_1-001.maegz
	ligprep_FDA_DrugBank_01_May_2025.maegz:412	1456	structures.412	2025-09-01 10:57:00	2025-09-01 10:57:00																									412	/home/nagmibano/Desktop/Proposal_1/vsw_100XP_MMGBSA_4HG7	vsw_100XP_MMGBSA_4HG7-MMGBSA_1-001.maegz
	1105	1457	structures.925	2025-09-01 10:57:00	2025-09-01 10:57:00																									925	/home/nagmibano/Desktop/Proposal_1/vsw_100XP_MMGBSA_4HG7	vsw_100XP_MMGBSA_4HG7-MMGBSA_1-001.maegz
	359	1458	structures.231	2025-09-01 10:57:00	2025-09-01 10:57:00																									231	/home/nagmibano/Desktop/Proposal_1/vsw_100XP_MMGBSA_4HG7	vsw_100XP_MMGBSA_4HG7-MMGBSA_1-001.maegz
	ligprep_FDA_DrugBank_01_May_2025.maegz:1319	1459	structures.1319	2025-09-01 10:57:00	2025-09-01 10:57:00																									1319	/home/nagmibano/Desktop/Proposal_1/vsw_100XP_MMGBSA_4HG7	vsw_100XP_MMGBSA_4HG7-MMGBSA_1-001.maegz
	1147	1460	structures.965	2025-09-01 10:57:00	2025-09-01 10:57:00																									965	/home/nagmibano/Desktop/Proposal_1/vsw_100XP_MMGBSA_4HG7	vsw_100XP_MMGBSA_4HG7-MMGBSA_1-001.maegz
	ligprep_FDA_DrugBank_01_May_2025.maegz:1934	1461	structures.1934	2025-09-01 10:57:00	2025-09-01 10:57:00																									1934	/home/nagmibano/Desktop/Proposal_1/vsw_100XP_MMGBSA_4HG7	vsw_100XP_MMGBSA_4HG7-MMGBSA_1-001.maegz
	ligprep_FDA_DrugBank_01_May_2025.maegz:1116	1462	structures.1116	2025-09-01 10:57:00	2025-09-01 10:57:00																									1116	/home/nagmibano/Desktop/Proposal_1/vsw_100XP_MMGBSA_4HG7	vsw_100XP_MMGBSA_4HG7-MMGBSA_1-001.maegz
	ligprep_FDA_DrugBank_01_May_2025.maegz:2408	1463	structures.2408	2025-09-01 10:57:00	2025-09-01 10:57:00																									2408	/home/nagmibano/Desktop/Proposal_1/vsw_100XP_MMGBSA_4HG7	vsw_100XP_MMGBSA_4HG7-MMGBSA_1-001.maegz
	ligprep_FDA_DrugBank_01_May_2025.maegz:1939	1464	structures.1939	2025-09-01 10:57:00	2025-09-01 10:57:00																									1939	/home/nagmibano/Desktop/Proposal_1/vsw_100XP_MMGBSA_4HG7	vsw_100XP_MMGBSA_4HG7-MMGBSA_1-001.maegz
	1576	1465	structures.1174	2025-09-01 10:57:00	2025-09-01 10:57:00																									1174	/home/nagmibano/Desktop/Proposal_1/vsw_100XP_MMGBSA_4HG7	vsw_100XP_MMGBSA_4HG7-MMGBSA_1-001.maegz
	ligprep_FDA_DrugBank_01_May_2025.maegz:2061	1466	structures.2061	2025-09-01 10:57:00	2025-09-01 10:57:00																									2061	/home/nagmibano/Desktop/Proposal_1/vsw_100XP_MMGBSA_4HG7	vsw_100XP_MMGBSA_4HG7-MMGBSA_1-001.maegz
	643	1467	structures.497	2025-09-01 10:57:00	2025-09-01 10:57:00																									497	/home/nagmibano/Desktop/Proposal_1/vsw_100XP_MMGBSA_4HG7	vsw_100XP_MMGBSA_4HG7-MMGBSA_1-001.maegz
	ligprep_FDA_DrugBank_01_May_2025.maegz:873	1468	structures.873	2025-09-01 10:57:00	2025-09-01 10:57:00																									873	/home/nagmibano/Desktop/Proposal_1/vsw_100XP_MMGBSA_4HG7	vsw_100XP_MMGBSA_4HG7-MMGBSA_1-001.maegz
	723	1469	structures.573	2025-09-01 10:57:00	2025-09-01 10:57:00																									573	/home/nagmibano/Desktop/Proposal_1/vsw_100XP_MMGBSA_4HG7	vsw_100XP_MMGBSA_4HG7-MMGBSA_1-001.maegz
	1043	1470	structures.869	2025-09-01 10:57:00	2025-09-01 10:57:00																									869	/home/nagmibano/Desktop/Proposal_1/vsw_100XP_MMGBSA_4HG7	vsw_100XP_MMGBSA_4HG7-MMGBSA_1-001.maegz
	478	1471	structures.342	2025-09-01 10:57:00	2025-09-01 10:57:00																									342	/home/nagmibano/Desktop/Proposal_1/vsw_100XP_MMGBSA_4HG7	vsw_100XP_MMGBSA_4HG7-MMGBSA_1-001.maegz
	ligprep_FDA_DrugBank_01_May_2025.maegz:1609	1472	structures.1609	2025-09-01 10:57:00	2025-09-01 10:57:00																									1609	/home/nagmibano/Desktop/Proposal_1/vsw_100XP_MMGBSA_4HG7	vsw_100XP_MMGBSA_4HG7-MMGBSA_1-001.maegz
	ligprep_FDA_DrugBank_01_May_2025.maegz:534	1473	structures.534	2025-09-01 10:57:00	2025-09-01 10:57:00																									534	/home/nagmibano/Desktop/Proposal_1/vsw_100XP_MMGBSA_4HG7	vsw_100XP_MMGBSA_4HG7-MMGBSA_1-001.maegz
	ligprep_FDA_DrugBank_01_May_2025.maegz:280	1474	structures.280	2025-09-01 10:57:00	2025-09-01 10:57:00																									280	/home/nagmibano/Desktop/Proposal_1/vsw_100XP_MMGBSA_4HG7	vsw_100XP_MMGBSA_4HG7-MMGBSA_1-001.maegz
	ligprep_FDA_DrugBank_01_May_2025.maegz:2252	1475	structures.2252	2025-09-01 10:57:00	2025-09-01 10:57:00																									2252	/home/nagmibano/Desktop/Proposal_1/vsw_100XP_MMGBSA_4HG7	vsw_100XP_MMGBSA_4HG7-MMGBSA_1-001.maegz
	ligprep_FDA_DrugBank_01_May_2025.maegz:1577	1476	structures.1577	2025-09-01 10:57:00	2025-09-01 10:57:00																									1577	/home/nagmibano/Desktop/Proposal_1/vsw_100XP_MMGBSA_4HG7	vsw_100XP_MMGBSA_4HG7-MMGBSA_1-001.maegz
	ligprep_FDA_DrugBank_01_May_2025.maegz:2255	1477	structures.2255	2025-09-01 10:57:00	2025-09-01 10:57:00																									2255	/home/nagmibano/Desktop/Proposal_1/vsw_100XP_MMGBSA_4HG7	vsw_100XP_MMGBSA_4HG7-MMGBSA_1-001.maegz
	ligprep_FDA_DrugBank_01_May_2025.maegz:2329	1478	structures.2329	2025-09-01 10:57:00	2025-09-01 10:57:00																									2329	/home/nagmibano/Desktop/Proposal_1/vsw_100XP_MMGBSA_4HG7	vsw_100XP_MMGBSA_4HG7-MMGBSA_1-001.maegz
	ligprep_FDA_DrugBank_01_May_2025.maegz:1116	1479	structures.1116	2025-09-01 10:57:00	2025-09-01 10:57:00																									1116	/home/nagmibano/Desktop/Proposal_1/vsw_100XP_MMGBSA_4HG7	vsw_100XP_MMGBSA_4HG7-MMGBSA_1-001.maegz
	ligprep_FDA_DrugBank_01_May_2025.maegz:1405	1480	structures.1405	2025-09-01 10:57:00	2025-09-01 10:57:00																									1405	/home/nagmibano/Desktop/Proposal_1/vsw_100XP_MMGBSA_4HG7	vsw_100XP_MMGBSA_4HG7-MMGBSA_1-001.maegz
	ligprep_FDA_DrugBank_01_May_2025.maegz:1623	1481	structures.1623	2025-09-01 10:57:00	2025-09-01 10:57:00																									1623	/home/nagmibano/Desktop/Proposal_1/vsw_100XP_MMGBSA_4HG7	vsw_100XP_MMGBSA_4HG7-MMGBSA_1-001.maegz
	ligprep_FDA_DrugBank_01_May_2025.maegz:2517	1482	structures.2517	2025-09-01 10:57:00	2025-09-01 10:57:00																									2517	/home/nagmibano/Desktop/Proposal_1/vsw_100XP_MMGBSA_4HG7	vsw_100XP_MMGBSA_4HG7-MMGBSA_1-001.maegz
	1208	1483	structures.1024	2025-09-01 10:57:00	2025-09-01 10:57:00																									1024	/home/nagmibano/Desktop/Proposal_1/vsw_100XP_MMGBSA_4HG7	vsw_100XP_MMGBSA_4HG7-MMGBSA_1-001.maegz
	ligprep_FDA_DrugBank_01_May_2025.maegz:1804	1484	structures.1804	2025-09-01 10:57:00	2025-09-01 10:57:00																									1804	/home/nagmibano/Desktop/Proposal_1/vsw_100XP_MMGBSA_4HG7	vsw_100XP_MMGBSA_4HG7-MMGBSA_1-001.maegz
	ligprep_FDA_DrugBank_01_May_2025.maegz:1356	1485	structures.1356	2025-09-01 10:57:00	2025-09-01 10:57:00																									1356	/home/nagmibano/Desktop/Proposal_1/vsw_100XP_MMGBSA_4HG7	vsw_100XP_MMGBSA_4HG7-MMGBSA_1-001.maegz
	ligprep_FDA_DrugBank_01_May_2025.maegz:1175	1486	structures.1175	2025-09-01 10:57:00	2025-09-01 10:57:00																									1175	/home/nagmibano/Desktop/Proposal_1/vsw_100XP_MMGBSA_4HG7	vsw_100XP_MMGBSA_4HG7-MMGBSA_1-001.maegz
	1192	1487	structures.1009	2025-09-01 10:57:00	2025-09-01 10:57:00																									1009	/home/nagmibano/Desktop/Proposal_1/vsw_100XP_MMGBSA_4HG7	vsw_100XP_MMGBSA_4HG7-MMGBSA_1-001.maegz
	ligprep_FDA_DrugBank_01_May_2025.maegz:2283	1488	structures.2283	2025-09-01 10:57:00	2025-09-01 10:57:00																									2283	/home/nagmibano/Desktop/Proposal_1/vsw_100XP_MMGBSA_4HG7	vsw_100XP_MMGBSA_4HG7-MMGBSA_1-001.maegz
	ligprep_FDA_DrugBank_01_May_2025.maegz:1380	1489	structures.1380	2025-09-01 10:57:00	2025-09-01 10:57:00																									1380	/home/nagmibano/Desktop/Proposal_1/vsw_100XP_MMGBSA_4HG7	vsw_100XP_MMGBSA_4HG7-MMGBSA_1-001.maegz
	ligprep_FDA_DrugBank_01_May_2025.maegz:1892	1490	structures.1892	2025-09-01 10:57:00	2025-09-01 10:57:00																									1892	/home/nagmibano/Desktop/Proposal_1/vsw_100XP_MMGBSA_4HG7	vsw_100XP_MMGBSA_4HG7-MMGBSA_1-001.maegz
	205	1491	structures.83	2025-09-01 10:57:00	2025-09-01 10:57:00																									83	/home/nagmibano/Desktop/Proposal_1/vsw_100XP_MMGBSA_4HG7	vsw_100XP_MMGBSA_4HG7-MMGBSA_1-001.maegz
	953	1492	structures.786	2025-09-01 10:57:00	2025-09-01 10:57:00																									786	/home/nagmibano/Desktop/Proposal_1/vsw_100XP_MMGBSA_4HG7	vsw_100XP_MMGBSA_4HG7-MMGBSA_1-001.maegz
	ligprep_FDA_DrugBank_01_May_2025.maegz:1962	1493	structures.1962	2025-09-01 10:57:00	2025-09-01 10:57:00																									1962	/home/nagmibano/Desktop/Proposal_1/vsw_100XP_MMGBSA_4HG7	vsw_100XP_MMGBSA_4HG7-MMGBSA_1-001.maegz
	ligprep_FDA_DrugBank_01_May_2025.maegz:977	1494	structures.977	2025-09-01 10:57:00	2025-09-01 10:57:00																									977	/home/nagmibano/Desktop/Proposal_1/vsw_100XP_MMGBSA_4HG7	vsw_100XP_MMGBSA_4HG7-MMGBSA_1-001.maegz
	ligprep_FDA_DrugBank_01_May_2025.maegz:1043	1495	structures.1043	2025-09-01 10:57:00	2025-09-01 10:57:00																									1043	/home/nagmibano/Desktop/Proposal_1/vsw_100XP_MMGBSA_4HG7	vsw_100XP_MMGBSA_4HG7-MMGBSA_1-001.maegz
	ligprep_FDA_DrugBank_01_May_2025.maegz:1623	1496	structures.1623	2025-09-01 10:57:00	2025-09-01 10:57:00																									1623	/home/nagmibano/Desktop/Proposal_1/vsw_100XP_MMGBSA_4HG7	vsw_100XP_MMGBSA_4HG7-MMGBSA_1-001.maegz
	ligprep_FDA_DrugBank_01_May_2025.maegz:1825	1497	structures.1825	2025-09-01 10:57:00	2025-09-01 10:57:00																									1825	/home/nagmibano/Desktop/Proposal_1/vsw_100XP_MMGBSA_4HG7	vsw_100XP_MMGBSA_4HG7-MMGBSA_1-001.maegz
	ligprep_FDA_DrugBank_01_May_2025.maegz:1841	1498	structures.1841	2025-09-01 10:57:00	2025-09-01 10:57:00																									1841	/home/nagmibano/Desktop/Proposal_1/vsw_100XP_MMGBSA_4HG7	vsw_100XP_MMGBSA_4HG7-MMGBSA_1-001.maegz
	1205	1499	structures.1022	2025-09-01 10:57:00	2025-09-01 10:57:00																									1022	/home/nagmibano/Desktop/Proposal_1/vsw_100XP_MMGBSA_4HG7	vsw_100XP_MMGBSA_4HG7-MMGBSA_1-001.maegz
	1275	1500	structures.1082	2025-09-01 10:57:00	2025-09-01 10:57:00																									1082	/home/nagmibano/Desktop/Proposal_1/vsw_100XP_MMGBSA_4HG7	vsw_100XP_MMGBSA_4HG7-MMGBSA_1-001.maegz
	ligprep_FDA_DrugBank_01_May_2025.maegz:1258	1501	structures.1258	2025-09-01 10:57:00	2025-09-01 10:57:00																									1258	/home/nagmibano/Desktop/Proposal_1/vsw_100XP_MMGBSA_4HG7	vsw_100XP_MMGBSA_4HG7-MMGBSA_1-001.maegz
	598	1502	structures.455	2025-09-01 10:57:00	2025-09-01 10:57:00																									455	/home/nagmibano/Desktop/Proposal_1/vsw_100XP_MMGBSA_4HG7	vsw_100XP_MMGBSA_4HG7-MMGBSA_1-001.maegz
	ligprep_FDA_DrugBank_01_May_2025.maegz:110	1503	structures.110	2025-09-01 10:57:00	2025-09-01 10:57:00																									110	/home/nagmibano/Desktop/Proposal_1/vsw_100XP_MMGBSA_4HG7	vsw_100XP_MMGBSA_4HG7-MMGBSA_1-001.maegz
	ligprep_FDA_DrugBank_01_May_2025.maegz:1825	1504	structures.1825	2025-09-01 10:57:00	2025-09-01 10:57:00																									1825	/home/nagmibano/Desktop/Proposal_1/vsw_100XP_MMGBSA_4HG7	vsw_100XP_MMGBSA_4HG7-MMGBSA_1-001.maegz
	211	1505	structures.89	2025-09-01 10:57:00	2025-09-01 10:57:00																									89	/home/nagmibano/Desktop/Proposal_1/vsw_100XP_MMGBSA_4HG7	vsw_100XP_MMGBSA_4HG7-MMGBSA_1-001.maegz
	1165	1506	structures.982	2025-09-01 10:57:00	2025-09-01 10:57:00																									982	/home/nagmibano/Desktop/Proposal_1/vsw_100XP_MMGBSA_4HG7	vsw_100XP_MMGBSA_4HG7-MMGBSA_1-001.maegz
	1230	1507	structures.1045	2025-09-01 10:57:00	2025-09-01 10:57:00																									1045	/home/nagmibano/Desktop/Proposal_1/vsw_100XP_MMGBSA_4HG7	vsw_100XP_MMGBSA_4HG7-MMGBSA_1-001.maegz
		1508	structures.182	2025-09-01 10:57:00	2025-09-01 10:57:00																									182	/home/nagmibano/Desktop/Proposal_1/vsw_100XP_MMGBSA_4HG7	vsw_100XP_MMGBSA_4HG7-MMGBSA_1-001.maegz
	ligprep_FDA_DrugBank_01_May_2025.maegz:1325	1509	structures.1325	2025-09-01 10:57:00	2025-09-01 10:57:00																									1325	/home/nagmibano/Desktop/Proposal_1/vsw_100XP_MMGBSA_4HG7	vsw_100XP_MMGBSA_4HG7-MMGBSA_1-001.maegz
	797	1510	structures.641	2025-09-01 10:57:00	2025-09-01 10:57:00																									641	/home/nagmibano/Desktop/Proposal_1/vsw_100XP_MMGBSA_4HG7	vsw_100XP_MMGBSA_4HG7-MMGBSA_1-001.maegz
	ligprep_FDA_DrugBank_01_May_2025.maegz:526	1511	structures.526	2025-09-01 10:57:00	2025-09-01 10:57:00																									526	/home/nagmibano/Desktop/Proposal_1/vsw_100XP_MMGBSA_4HG7	vsw_100XP_MMGBSA_4HG7-MMGBSA_1-001.maegz
	ligprep_FDA_DrugBank_01_May_2025.maegz:1407	1512	structures.1407	2025-09-01 10:57:00	2025-09-01 10:57:00																									1407	/home/nagmibano/Desktop/Proposal_1/vsw_100XP_MMGBSA_4HG7	vsw_100XP_MMGBSA_4HG7-MMGBSA_1-001.maegz
	CHD	1513	structures.1238	2025-09-01 10:57:00	2025-09-01 10:57:00																									1238	/home/nagmibano/Desktop/Proposal_1/vsw_100XP_MMGBSA_4HG7	vsw_100XP_MMGBSA_4HG7-MMGBSA_1-001.maegz
		1514	structures.1650	2025-09-01 10:57:00	2025-09-01 10:57:00																									1650	/home/nagmibano/Desktop/Proposal_1/vsw_100XP_MMGBSA_4HG7	vsw_100XP_MMGBSA_4HG7-MMGBSA_1-001.maegz
	ligprep_FDA_DrugBank_01_May_2025.maegz:789	1515	structures.789	2025-09-01 10:57:00	2025-09-01 10:57:00																									789	/home/nagmibano/Desktop/Proposal_1/vsw_100XP_MMGBSA_4HG7	vsw_100XP_MMGBSA_4HG7-MMGBSA_1-001.maegz
	ligprep_FDA_DrugBank_01_May_2025.maegz:1427	1516	structures.1427	2025-09-01 10:57:00	2025-09-01 10:57:00																									1427	/home/nagmibano/Desktop/Proposal_1/vsw_100XP_MMGBSA_4HG7	vsw_100XP_MMGBSA_4HG7-MMGBSA_1-001.maegz
	1407	1517	structures.1144	2025-09-01 10:57:00	2025-09-01 10:57:00																									1144	/home/nagmibano/Desktop/Proposal_1/vsw_100XP_MMGBSA_4HG7	vsw_100XP_MMGBSA_4HG7-MMGBSA_1-001.maegz
	ligprep_FDA_DrugBank_01_May_2025.maegz:1708	1518	structures.1708	2025-09-01 10:57:00	2025-09-01 10:57:00																									1708	/home/nagmibano/Desktop/Proposal_1/vsw_100XP_MMGBSA_4HG7	vsw_100XP_MMGBSA_4HG7-MMGBSA_1-001.maegz
	1438	1519	structures.1162	2025-09-01 10:57:00	2025-09-01 10:57:00																									1162	/home/nagmibano/Desktop/Proposal_1/vsw_100XP_MMGBSA_4HG7	vsw_100XP_MMGBSA_4HG7-MMGBSA_1-001.maegz
	ligprep_FDA_DrugBank_01_May_2025.maegz:1384	1520	structures.1384	2025-09-01 10:57:00	2025-09-01 10:57:00																									1384	/home/nagmibano/Desktop/Proposal_1/vsw_100XP_MMGBSA_4HG7	vsw_100XP_MMGBSA_4HG7-MMGBSA_1-001.maegz
	627	1521	structures.1239	2025-09-01 10:57:00	2025-09-01 10:57:00																									1239	/home/nagmibano/Desktop/Proposal_1/vsw_100XP_MMGBSA_4HG7	vsw_100XP_MMGBSA_4HG7-MMGBSA_1-001.maegz
	ligprep_FDA_DrugBank_01_May_2025.maegz:1825	1522	structures.1825	2025-09-01 10:57:00	2025-09-01 10:57:00																									1825	/home/nagmibano/Desktop/Proposal_1/vsw_100XP_MMGBSA_4HG7	vsw_100XP_MMGBSA_4HG7-MMGBSA_1-001.maegz
	1031	1523	structures.860	2025-09-01 10:57:00	2025-09-01 10:57:00																									860	/home/nagmibano/Desktop/Proposal_1/vsw_100XP_MMGBSA_4HG7	vsw_100XP_MMGBSA_4HG7-MMGBSA_1-001.maegz
	723	1524	structures.573	2025-09-01 10:57:00	2025-09-01 10:57:00																									573	/home/nagmibano/Desktop/Proposal_1/vsw_100XP_MMGBSA_4HG7	vsw_100XP_MMGBSA_4HG7-MMGBSA_1-001.maegz
	ligprep_FDA_DrugBank_01_May_2025.maegz:890	1525	structures.890	2025-09-01 10:57:00	2025-09-01 10:57:00																									890	/home/nagmibano/Desktop/Proposal_1/vsw_100XP_MMGBSA_4HG7	vsw_100XP_MMGBSA_4HG7-MMGBSA_1-001.maegz
	ligprep_FDA_DrugBank_01_May_2025.maegz:1900	1526	structures.1900	2025-09-01 10:57:00	2025-09-01 10:57:00																									1900	/home/nagmibano/Desktop/Proposal_1/vsw_100XP_MMGBSA_4HG7	vsw_100XP_MMGBSA_4HG7-MMGBSA_1-001.maegz
	ligprep_FDA_DrugBank_01_May_2025.maegz:2147	1527	structures.2147	2025-09-01 10:57:00	2025-09-01 10:57:00																									2147	/home/nagmibano/Desktop/Proposal_1/vsw_100XP_MMGBSA_4HG7	vsw_100XP_MMGBSA_4HG7-MMGBSA_1-001.maegz
	ligprep_FDA_DrugBank_01_May_2025.maegz:2279	1528	structures.2279	2025-09-01 10:57:00	2025-09-01 10:57:00																									2279	/home/nagmibano/Desktop/Proposal_1/vsw_100XP_MMGBSA_4HG7	vsw_100XP_MMGBSA_4HG7-MMGBSA_1-001.maegz
	ligprep_FDA_DrugBank_01_May_2025.maegz:1565	1529	structures.1565	2025-09-01 10:57:00	2025-09-01 10:57:00																									1565	/home/nagmibano/Desktop/Proposal_1/vsw_100XP_MMGBSA_4HG7	vsw_100XP_MMGBSA_4HG7-MMGBSA_1-001.maegz
	ligprep_FDA_DrugBank_01_May_2025.maegz:973	1530	structures.973	2025-09-01 10:57:00	2025-09-01 10:57:00																									973	/home/nagmibano/Desktop/Proposal_1/vsw_100XP_MMGBSA_4HG7	vsw_100XP_MMGBSA_4HG7-MMGBSA_1-001.maegz
	ligprep_FDA_DrugBank_01_May_2025.maegz:717	1531	structures.717	2025-09-01 10:57:00	2025-09-01 10:57:00																									717	/home/nagmibano/Desktop/Proposal_1/vsw_100XP_MMGBSA_4HG7	vsw_100XP_MMGBSA_4HG7-MMGBSA_1-001.maegz
	ligprep_FDA_DrugBank_01_May_2025.maegz:130	1532	structures.130	2025-09-01 10:57:00	2025-09-01 10:57:00																									130	/home/nagmibano/Desktop/Proposal_1/vsw_100XP_MMGBSA_4HG7	vsw_100XP_MMGBSA_4HG7-MMGBSA_1-001.maegz
	557	1533	structures.415	2025-09-01 10:57:00	2025-09-01 10:57:00																									415	/home/nagmibano/Desktop/Proposal_1/vsw_100XP_MMGBSA_4HG7	vsw_100XP_MMGBSA_4HG7-MMGBSA_1-001.maegz
	777	1534	structures.624	2025-09-01 10:57:00	2025-09-01 10:57:00																									624	/home/nagmibano/Desktop/Proposal_1/vsw_100XP_MMGBSA_4HG7	vsw_100XP_MMGBSA_4HG7-MMGBSA_1-001.maegz
	ligprep_FDA_DrugBank_01_May_2025.maegz:2288	1535	structures.2288	2025-09-01 10:57:00	2025-09-01 10:57:00																									2288	/home/nagmibano/Desktop/Proposal_1/vsw_100XP_MMGBSA_4HG7	vsw_100XP_MMGBSA_4HG7-MMGBSA_1-001.maegz
	395	1536	structures.264	2025-09-01 10:57:00	2025-09-01 10:57:00																									264	/home/nagmibano/Desktop/Proposal_1/vsw_100XP_MMGBSA_4HG7	vsw_100XP_MMGBSA_4HG7-MMGBSA_1-001.maegz
	388	1537	structures.257	2025-09-01 10:57:00	2025-09-01 10:57:00																									257	/home/nagmibano/Desktop/Proposal_1/vsw_100XP_MMGBSA_4HG7	vsw_100XP_MMGBSA_4HG7-MMGBSA_1-001.maegz
	420	1538	structures.288	2025-09-01 10:57:00	2025-09-01 10:57:00																									288	/home/nagmibano/Desktop/Proposal_1/vsw_100XP_MMGBSA_4HG7	vsw_100XP_MMGBSA_4HG7-MMGBSA_1-001.maegz
	ligprep_FDA_DrugBank_01_May_2025.maegz:2285	1539	structures.2285	2025-09-01 10:57:00	2025-09-01 10:57:00																									2285	/home/nagmibano/Desktop/Proposal_1/vsw_100XP_MMGBSA_4HG7	vsw_100XP_MMGBSA_4HG7-MMGBSA_1-001.maegz
	ligprep_FDA_DrugBank_01_May_2025.maegz:1616	1540	structures.1616	2025-09-01 10:57:00	2025-09-01 10:57:00																									1616	/home/nagmibano/Desktop/Proposal_1/vsw_100XP_MMGBSA_4HG7	vsw_100XP_MMGBSA_4HG7-MMGBSA_1-001.maegz
	ligprep_FDA_DrugBank_01_May_2025.maegz:617	1541	structures.617	2025-09-01 10:57:00	2025-09-01 10:57:00																									617	/home/nagmibano/Desktop/Proposal_1/vsw_100XP_MMGBSA_4HG7	vsw_100XP_MMGBSA_4HG7-MMGBSA_1-001.maegz
	ligprep_FDA_DrugBank_01_May_2025.maegz:2110	1542	structures.2110	2025-09-01 10:57:00	2025-09-01 10:57:00																									2110	/home/nagmibano/Desktop/Proposal_1/vsw_100XP_MMGBSA_4HG7	vsw_100XP_MMGBSA_4HG7-MMGBSA_1-001.maegz
	918	1543	structures.753	2025-09-01 10:57:00	2025-09-01 10:57:00																									753	/home/nagmibano/Desktop/Proposal_1/vsw_100XP_MMGBSA_4HG7	vsw_100XP_MMGBSA_4HG7-MMGBSA_1-001.maegz
	372	1544	structures.243	2025-09-01 10:57:00	2025-09-01 10:57:00																									243	/home/nagmibano/Desktop/Proposal_1/vsw_100XP_MMGBSA_4HG7	vsw_100XP_MMGBSA_4HG7-MMGBSA_1-001.maegz
	ligprep_FDA_DrugBank_01_May_2025.maegz:2645	1545	structures.2645	2025-09-01 10:57:00	2025-09-01 10:57:00																									2645	/home/nagmibano/Desktop/Proposal_1/vsw_100XP_MMGBSA_4HG7	vsw_100XP_MMGBSA_4HG7-MMGBSA_1-001.maegz
	ligprep_FDA_DrugBank_01_May_2025.maegz:1436	1546	structures.1436	2025-09-01 10:57:00	2025-09-01 10:57:00																									1436	/home/nagmibano/Desktop/Proposal_1/vsw_100XP_MMGBSA_4HG7	vsw_100XP_MMGBSA_4HG7-MMGBSA_1-001.maegz
	1059	1547	structures.882	2025-09-01 10:57:00	2025-09-01 10:57:00																									882	/home/nagmibano/Desktop/Proposal_1/vsw_100XP_MMGBSA_4HG7	vsw_100XP_MMGBSA_4HG7-MMGBSA_1-001.maegz
	ligprep_FDA_DrugBank_01_May_2025.maegz:2509	1548	structures.2509	2025-09-01 10:57:00	2025-09-01 10:57:00																									2509	/home/nagmibano/Desktop/Proposal_1/vsw_100XP_MMGBSA_4HG7	vsw_100XP_MMGBSA_4HG7-MMGBSA_1-001.maegz
	467	1549	structures.331	2025-09-01 10:57:00	2025-09-01 10:57:00																									331	/home/nagmibano/Desktop/Proposal_1/vsw_100XP_MMGBSA_4HG7	vsw_100XP_MMGBSA_4HG7-MMGBSA_1-001.maegz
	ligprep_FDA_DrugBank_01_May_2025.maegz:1719	1550	structures.1719	2025-09-01 10:57:00	2025-09-01 10:57:00																									1719	/home/nagmibano/Desktop/Proposal_1/vsw_100XP_MMGBSA_4HG7	vsw_100XP_MMGBSA_4HG7-MMGBSA_1-001.maegz
	ligprep_FDA_DrugBank_01_May_2025.maegz:2575	1551	structures.2575	2025-09-01 10:57:00	2025-09-01 10:57:00																									2575	/home/nagmibano/Desktop/Proposal_1/vsw_100XP_MMGBSA_4HG7	vsw_100XP_MMGBSA_4HG7-MMGBSA_1-001.maegz
	ligprep_FDA_DrugBank_01_May_2025.maegz:1633	1552	structures.1633	2025-09-01 10:57:00	2025-09-01 10:57:00																									1633	/home/nagmibano/Desktop/Proposal_1/vsw_100XP_MMGBSA_4HG7	vsw_100XP_MMGBSA_4HG7-MMGBSA_1-001.maegz
	ligprep_FDA_DrugBank_01_May_2025.maegz:2081	1553	structures.2081	2025-09-01 10:57:00	2025-09-01 10:57:00																									2081	/home/nagmibano/Desktop/Proposal_1/vsw_100XP_MMGBSA_4HG7	vsw_100XP_MMGBSA_4HG7-MMGBSA_1-001.maegz
	ligprep_FDA_DrugBank_01_May_2025.maegz:2004	1554	structures.2004	2025-09-01 10:57:00	2025-09-01 10:57:00																									2004	/home/nagmibano/Desktop/Proposal_1/vsw_100XP_MMGBSA_4HG7	vsw_100XP_MMGBSA_4HG7-MMGBSA_1-001.maegz
	205	1555	structures.83	2025-09-01 10:57:00	2025-09-01 10:57:00																									83	/home/nagmibano/Desktop/Proposal_1/vsw_100XP_MMGBSA_4HG7	vsw_100XP_MMGBSA_4HG7-MMGBSA_1-001.maegz
	4821	1556	structures.1303	2025-09-01 10:57:00	2025-09-01 10:57:00																									1303	/home/nagmibano/Desktop/Proposal_1/vsw_100XP_MMGBSA_4HG7	vsw_100XP_MMGBSA_4HG7-MMGBSA_1-001.maegz
	ligprep_FDA_DrugBank_01_May_2025.maegz:686	1557	structures.686	2025-09-01 10:57:00	2025-09-01 10:57:00																									686	/home/nagmibano/Desktop/Proposal_1/vsw_100XP_MMGBSA_4HG7	vsw_100XP_MMGBSA_4HG7-MMGBSA_1-001.maegz
	ligprep_FDA_DrugBank_01_May_2025.maegz:1623	1558	structures.1623	2025-09-01 10:57:00	2025-09-01 10:57:00																									1623	/home/nagmibano/Desktop/Proposal_1/vsw_100XP_MMGBSA_4HG7	vsw_100XP_MMGBSA_4HG7-MMGBSA_1-001.maegz
	1171	1559	structures.988	2025-09-01 10:57:00	2025-09-01 10:57:00																									988	/home/nagmibano/Desktop/Proposal_1/vsw_100XP_MMGBSA_4HG7	vsw_100XP_MMGBSA_4HG7-MMGBSA_1-001.maegz
	ligprep_FDA_DrugBank_01_May_2025.maegz:332	1560	structures.332	2025-09-01 10:57:00	2025-09-01 10:57:00																									332	/home/nagmibano/Desktop/Proposal_1/vsw_100XP_MMGBSA_4HG7	vsw_100XP_MMGBSA_4HG7-MMGBSA_1-001.maegz
	ligprep_FDA_DrugBank_01_May_2025.maegz:2120	1561	structures.2120	2025-09-01 10:57:00	2025-09-01 10:57:00																									2120	/home/nagmibano/Desktop/Proposal_1/vsw_100XP_MMGBSA_4HG7	vsw_100XP_MMGBSA_4HG7-MMGBSA_1-001.maegz
	ligprep_FDA_DrugBank_01_May_2025.maegz:2466	1562	structures.2466	2025-09-01 10:57:00	2025-09-01 10:57:00																									2466	/home/nagmibano/Desktop/Proposal_1/vsw_100XP_MMGBSA_4HG7	vsw_100XP_MMGBSA_4HG7-MMGBSA_1-001.maegz
	4840	1563	structures.1315	2025-09-01 10:57:00	2025-09-01 10:57:00																									1315	/home/nagmibano/Desktop/Proposal_1/vsw_100XP_MMGBSA_4HG7	vsw_100XP_MMGBSA_4HG7-MMGBSA_1-001.maegz
	ligprep_FDA_DrugBank_01_May_2025.maegz:244	1564	structures.244	2025-09-01 10:57:00	2025-09-01 10:57:00																									244	/home/nagmibano/Desktop/Proposal_1/vsw_100XP_MMGBSA_4HG7	vsw_100XP_MMGBSA_4HG7-MMGBSA_1-001.maegz
	365	1565	structures.236	2025-09-01 10:57:00	2025-09-01 10:57:00																									236	/home/nagmibano/Desktop/Proposal_1/vsw_100XP_MMGBSA_4HG7	vsw_100XP_MMGBSA_4HG7-MMGBSA_1-001.maegz
	ligprep_FDA_DrugBank_01_May_2025.maegz:1168	1566	structures.1168	2025-09-01 10:57:00	2025-09-01 10:57:00																									1168	/home/nagmibano/Desktop/Proposal_1/vsw_100XP_MMGBSA_4HG7	vsw_100XP_MMGBSA_4HG7-MMGBSA_1-001.maegz
	ligprep_FDA_DrugBank_01_May_2025.maegz:1338	1567	structures.1338	2025-09-01 10:57:00	2025-09-01 10:57:00																									1338	/home/nagmibano/Desktop/Proposal_1/vsw_100XP_MMGBSA_4HG7	vsw_100XP_MMGBSA_4HG7-MMGBSA_1-001.maegz
	904	1568	structures.739	2025-09-01 10:57:00	2025-09-01 10:57:00																									739	/home/nagmibano/Desktop/Proposal_1/vsw_100XP_MMGBSA_4HG7	vsw_100XP_MMGBSA_4HG7-MMGBSA_1-001.maegz
		1569	structures.1554	2025-09-01 10:57:00	2025-09-01 10:57:00																									1554	/home/nagmibano/Desktop/Proposal_1/vsw_100XP_MMGBSA_4HG7	vsw_100XP_MMGBSA_4HG7-MMGBSA_1-001.maegz
	ligprep_FDA_DrugBank_01_May_2025.maegz:609	1570	structures.609	2025-09-01 10:57:00	2025-09-01 10:57:00																									609	/home/nagmibano/Desktop/Proposal_1/vsw_100XP_MMGBSA_4HG7	vsw_100XP_MMGBSA_4HG7-MMGBSA_1-001.maegz
	ligprep_FDA_DrugBank_01_May_2025.maegz:1333	1571	structures.1333	2025-09-01 10:57:00	2025-09-01 10:57:00																									1333	/home/nagmibano/Desktop/Proposal_1/vsw_100XP_MMGBSA_4HG7	vsw_100XP_MMGBSA_4HG7-MMGBSA_1-001.maegz
	ligprep_FDA_DrugBank_01_May_2025.maegz:2640	1572	structures.2640	2025-09-01 10:57:00	2025-09-01 10:57:00																									2640	/home/nagmibano/Desktop/Proposal_1/vsw_100XP_MMGBSA_4HG7	vsw_100XP_MMGBSA_4HG7-MMGBSA_1-001.maegz
	ligprep_FDA_DrugBank_01_May_2025.maegz:176	1573	structures.176	2025-09-01 10:57:00	2025-09-01 10:57:00																									176	/home/nagmibano/Desktop/Proposal_1/vsw_100XP_MMGBSA_4HG7	vsw_100XP_MMGBSA_4HG7-MMGBSA_1-001.maegz
	ligprep_FDA_DrugBank_01_May_2025.maegz:2503	1574	structures.2503	2025-09-01 10:57:00	2025-09-01 10:57:00																									2503	/home/nagmibano/Desktop/Proposal_1/vsw_100XP_MMGBSA_4HG7	vsw_100XP_MMGBSA_4HG7-MMGBSA_1-001.maegz
	ligprep_FDA_DrugBank_01_May_2025.maegz:2145	1575	structures.2145	2025-09-01 10:57:00	2025-09-01 10:57:00																									2145	/home/nagmibano/Desktop/Proposal_1/vsw_100XP_MMGBSA_4HG7	vsw_100XP_MMGBSA_4HG7-MMGBSA_1-001.maegz
	ligprep_FDA_DrugBank_01_May_2025.maegz:1577	1576	structures.1577	2025-09-01 10:57:00	2025-09-01 10:57:00																									1577	/home/nagmibano/Desktop/Proposal_1/vsw_100XP_MMGBSA_4HG7	vsw_100XP_MMGBSA_4HG7-MMGBSA_1-001.maegz
	ligprep_FDA_DrugBank_01_May_2025.maegz:2613	1577	structures.2613	2025-09-01 10:57:00	2025-09-01 10:57:00																									2613	/home/nagmibano/Desktop/Proposal_1/vsw_100XP_MMGBSA_4HG7	vsw_100XP_MMGBSA_4HG7-MMGBSA_1-001.maegz
	8226	1578	structures.225	2025-09-01 10:57:00	2025-09-01 10:57:00																									225	/home/nagmibano/Desktop/Proposal_1/vsw_100XP_MMGBSA_4HG7	vsw_100XP_MMGBSA_4HG7-MMGBSA_1-001.maegz
	1261	1579	structures.1073	2025-09-01 10:57:00	2025-09-01 10:57:00																									1073	/home/nagmibano/Desktop/Proposal_1/vsw_100XP_MMGBSA_4HG7	vsw_100XP_MMGBSA_4HG7-MMGBSA_1-001.maegz
	ligprep_FDA_DrugBank_01_May_2025.maegz:463	1580	structures.463	2025-09-01 10:57:00	2025-09-01 10:57:00																									463	/home/nagmibano/Desktop/Proposal_1/vsw_100XP_MMGBSA_4HG7	vsw_100XP_MMGBSA_4HG7-MMGBSA_1-001.maegz
	1618	1581	structures.1208	2025-09-01 10:57:00	2025-09-01 10:57:00																									1208	/home/nagmibano/Desktop/Proposal_1/vsw_100XP_MMGBSA_4HG7	vsw_100XP_MMGBSA_4HG7-MMGBSA_1-001.maegz
	3261	1582	structures.1031	2025-09-01 10:57:00	2025-09-01 10:57:00																									1031	/home/nagmibano/Desktop/Proposal_1/vsw_100XP_MMGBSA_4HG7	vsw_100XP_MMGBSA_4HG7-MMGBSA_1-001.maegz
	ligprep_FDA_DrugBank_01_May_2025.maegz:2044	1583	structures.2044	2025-09-01 10:57:00	2025-09-01 10:57:00																									2044	/home/nagmibano/Desktop/Proposal_1/vsw_100XP_MMGBSA_4HG7	vsw_100XP_MMGBSA_4HG7-MMGBSA_1-001.maegz
	ligprep_FDA_DrugBank_01_May_2025.maegz:1116	1584	structures.1116	2025-09-01 10:57:00	2025-09-01 10:57:00																									1116	/home/nagmibano/Desktop/Proposal_1/vsw_100XP_MMGBSA_4HG7	vsw_100XP_MMGBSA_4HG7-MMGBSA_1-001.maegz
	ligprep_FDA_DrugBank_01_May_2025.maegz:2411	1585	structures.2411	2025-09-01 10:57:00	2025-09-01 10:57:00																									2411	/home/nagmibano/Desktop/Proposal_1/vsw_100XP_MMGBSA_4HG7	vsw_100XP_MMGBSA_4HG7-MMGBSA_1-001.maegz
		1586	structures.1650	2025-09-01 10:57:00	2025-09-01 10:57:00																									1650	/home/nagmibano/Desktop/Proposal_1/vsw_100XP_MMGBSA_4HG7	vsw_100XP_MMGBSA_4HG7-MMGBSA_1-001.maegz
	1021	1587	structures.851	2025-09-01 10:57:00	2025-09-01 10:57:00																									851	/home/nagmibano/Desktop/Proposal_1/vsw_100XP_MMGBSA_4HG7	vsw_100XP_MMGBSA_4HG7-MMGBSA_1-001.maegz
	1237	1588	structures.1052	2025-09-01 10:57:00	2025-09-01 10:57:00																									1052	/home/nagmibano/Desktop/Proposal_1/vsw_100XP_MMGBSA_4HG7	vsw_100XP_MMGBSA_4HG7-MMGBSA_1-001.maegz
	ligprep_FDA_DrugBank_01_May_2025.maegz:1495	1589	structures.1495	2025-09-01 10:57:00	2025-09-01 10:57:00																									1495	/home/nagmibano/Desktop/Proposal_1/vsw_100XP_MMGBSA_4HG7	vsw_100XP_MMGBSA_4HG7-MMGBSA_1-001.maegz
	ligprep_FDA_DrugBank_01_May_2025.maegz:1325	1590	structures.1325	2025-09-01 10:57:00	2025-09-01 10:57:00																									1325	/home/nagmibano/Desktop/Proposal_1/vsw_100XP_MMGBSA_4HG7	vsw_100XP_MMGBSA_4HG7-MMGBSA_1-001.maegz
	434	1591	structures.302	2025-09-01 10:57:00	2025-09-01 10:57:00																									302	/home/nagmibano/Desktop/Proposal_1/vsw_100XP_MMGBSA_4HG7	vsw_100XP_MMGBSA_4HG7-MMGBSA_1-001.maegz
	436	1592	structures.304	2025-09-01 10:57:00	2025-09-01 10:57:00																									304	/home/nagmibano/Desktop/Proposal_1/vsw_100XP_MMGBSA_4HG7	vsw_100XP_MMGBSA_4HG7-MMGBSA_1-001.maegz
	ligprep_FDA_DrugBank_01_May_2025.maegz:1939	1593	structures.1939	2025-09-01 10:57:00	2025-09-01 10:57:00																									1939	/home/nagmibano/Desktop/Proposal_1/vsw_100XP_MMGBSA_4HG7	vsw_100XP_MMGBSA_4HG7-MMGBSA_1-001.maegz
	4824	1594	structures.1305	2025-09-01 10:57:00	2025-09-01 10:57:00																									1305	/home/nagmibano/Desktop/Proposal_1/vsw_100XP_MMGBSA_4HG7	vsw_100XP_MMGBSA_4HG7-MMGBSA_1-001.maegz
	750	1595	structures.599	2025-09-01 10:57:00	2025-09-01 10:57:00																									599	/home/nagmibano/Desktop/Proposal_1/vsw_100XP_MMGBSA_4HG7	vsw_100XP_MMGBSA_4HG7-MMGBSA_1-001.maegz
	ligprep_FDA_DrugBank_01_May_2025.maegz:1392	1596	structures.1392	2025-09-01 10:57:00	2025-09-01 10:57:00																									1392	/home/nagmibano/Desktop/Proposal_1/vsw_100XP_MMGBSA_4HG7	vsw_100XP_MMGBSA_4HG7-MMGBSA_1-001.maegz
	939	1597	structures.772	2025-09-01 10:57:00	2025-09-01 10:57:00																									772	/home/nagmibano/Desktop/Proposal_1/vsw_100XP_MMGBSA_4HG7	vsw_100XP_MMGBSA_4HG7-MMGBSA_1-001.maegz
	1181	1598	structures.998	2025-09-01 10:57:00	2025-09-01 10:57:00																									998	/home/nagmibano/Desktop/Proposal_1/vsw_100XP_MMGBSA_4HG7	vsw_100XP_MMGBSA_4HG7-MMGBSA_1-001.maegz
	ligprep_FDA_DrugBank_01_May_2025.maegz:1496	1599	structures.1496	2025-09-01 10:57:00	2025-09-01 10:57:00																									1496	/home/nagmibano/Desktop/Proposal_1/vsw_100XP_MMGBSA_4HG7	vsw_100XP_MMGBSA_4HG7-MMGBSA_1-001.maegz
	ligprep_FDA_DrugBank_01_May_2025.maegz:1825	1600	structures.1825	2025-09-01 10:57:00	2025-09-01 10:57:00																									1825	/home/nagmibano/Desktop/Proposal_1/vsw_100XP_MMGBSA_4HG7	vsw_100XP_MMGBSA_4HG7-MMGBSA_1-001.maegz
	881	1601	structures.719	2025-09-01 10:57:00	2025-09-01 10:57:00																									719	/home/nagmibano/Desktop/Proposal_1/vsw_100XP_MMGBSA_4HG7	vsw_100XP_MMGBSA_4HG7-MMGBSA_1-001.maegz
	ligprep_FDA_DrugBank_01_May_2025.maegz:2617	1602	structures.2617	2025-09-01 10:57:00	2025-09-01 10:57:00																									2617	/home/nagmibano/Desktop/Proposal_1/vsw_100XP_MMGBSA_4HG7	vsw_100XP_MMGBSA_4HG7-MMGBSA_1-001.maegz
	1165	1603	structures.982	2025-09-01 10:57:00	2025-09-01 10:57:00																									982	/home/nagmibano/Desktop/Proposal_1/vsw_100XP_MMGBSA_4HG7	vsw_100XP_MMGBSA_4HG7-MMGBSA_1-001.maegz
		1604	structures.1590	2025-09-01 10:57:00	2025-09-01 10:57:00																									1590	/home/nagmibano/Desktop/Proposal_1/vsw_100XP_MMGBSA_4HG7	vsw_100XP_MMGBSA_4HG7-MMGBSA_1-001.maegz
	1056	1605	structures.879	2025-09-01 10:57:00	2025-09-01 10:57:00																									879	/home/nagmibano/Desktop/Proposal_1/vsw_100XP_MMGBSA_4HG7	vsw_100XP_MMGBSA_4HG7-MMGBSA_1-001.maegz
	191	1606	structures.69	2025-09-01 10:57:00	2025-09-01 10:57:00																									69	/home/nagmibano/Desktop/Proposal_1/vsw_100XP_MMGBSA_4HG7	vsw_100XP_MMGBSA_4HG7-MMGBSA_1-001.maegz
	243	1607	structures.119	2025-09-01 10:57:00	2025-09-01 10:57:00																									119	/home/nagmibano/Desktop/Proposal_1/vsw_100XP_MMGBSA_4HG7	vsw_100XP_MMGBSA_4HG7-MMGBSA_1-001.maegz
	ligprep_FDA_DrugBank_01_May_2025.maegz:13	1608	structures.13	2025-09-01 10:57:00	2025-09-01 10:57:00																									13	/home/nagmibano/Desktop/Proposal_1/vsw_100XP_MMGBSA_4HG7	vsw_100XP_MMGBSA_4HG7-MMGBSA_1-001.maegz
	ligprep_FDA_DrugBank_01_May_2025.maegz:1572	1609	structures.1572	2025-09-01 10:57:00	2025-09-01 10:57:00																									1572	/home/nagmibano/Desktop/Proposal_1/vsw_100XP_MMGBSA_4HG7	vsw_100XP_MMGBSA_4HG7-MMGBSA_1-001.maegz
	396	1610	structures.265	2025-09-01 10:57:00	2025-09-01 10:57:00																									265	/home/nagmibano/Desktop/Proposal_1/vsw_100XP_MMGBSA_4HG7	vsw_100XP_MMGBSA_4HG7-MMGBSA_1-001.maegz
	ligprep_FDA_DrugBank_01_May_2025.maegz:1441	1611	structures.1441	2025-09-01 10:57:00	2025-09-01 10:57:00																									1441	/home/nagmibano/Desktop/Proposal_1/vsw_100XP_MMGBSA_4HG7	vsw_100XP_MMGBSA_4HG7-MMGBSA_1-001.maegz
	1598	1612	structures.1191	2025-09-01 10:57:00	2025-09-01 10:57:00																									1191	/home/nagmibano/Desktop/Proposal_1/vsw_100XP_MMGBSA_4HG7	vsw_100XP_MMGBSA_4HG7-MMGBSA_1-001.maegz
	ligprep_FDA_DrugBank_01_May_2025.maegz:1584	1613	structures.1584	2025-09-01 10:57:00	2025-09-01 10:57:00																									1584	/home/nagmibano/Desktop/Proposal_1/vsw_100XP_MMGBSA_4HG7	vsw_100XP_MMGBSA_4HG7-MMGBSA_1-001.maegz
	ligprep_FDA_DrugBank_01_May_2025.maegz:1479	1614	structures.1479	2025-09-01 10:57:00	2025-09-01 10:57:00																									1479	/home/nagmibano/Desktop/Proposal_1/vsw_100XP_MMGBSA_4HG7	vsw_100XP_MMGBSA_4HG7-MMGBSA_1-001.maegz
	535	1615	structures.394	2025-09-01 10:57:00	2025-09-01 10:57:00																									394	/home/nagmibano/Desktop/Proposal_1/vsw_100XP_MMGBSA_4HG7	vsw_100XP_MMGBSA_4HG7-MMGBSA_1-001.maegz
	ligprep_FDA_DrugBank_01_May_2025.maegz:1627	1616	structures.1627	2025-09-01 10:57:00	2025-09-01 10:57:00																									1627	/home/nagmibano/Desktop/Proposal_1/vsw_100XP_MMGBSA_4HG7	vsw_100XP_MMGBSA_4HG7-MMGBSA_1-001.maegz
	ligprep_FDA_DrugBank_01_May_2025.maegz:1460	1617	structures.1460	2025-09-01 10:57:00	2025-09-01 10:57:00																									1460	/home/nagmibano/Desktop/Proposal_1/vsw_100XP_MMGBSA_4HG7	vsw_100XP_MMGBSA_4HG7-MMGBSA_1-001.maegz
	1581	1618	structures.1178	2025-09-01 10:57:00	2025-09-01 10:57:00																									1178	/home/nagmibano/Desktop/Proposal_1/vsw_100XP_MMGBSA_4HG7	vsw_100XP_MMGBSA_4HG7-MMGBSA_1-001.maegz
	ligprep_FDA_DrugBank_01_May_2025.maegz:2321	1619	structures.2321	2025-09-01 10:57:00	2025-09-01 10:57:00																									2321	/home/nagmibano/Desktop/Proposal_1/vsw_100XP_MMGBSA_4HG7	vsw_100XP_MMGBSA_4HG7-MMGBSA_1-001.maegz
	ligprep_FDA_DrugBank_01_May_2025.maegz:1992	1620	structures.1992	2025-09-01 10:57:00	2025-09-01 10:57:00																									1992	/home/nagmibano/Desktop/Proposal_1/vsw_100XP_MMGBSA_4HG7	vsw_100XP_MMGBSA_4HG7-MMGBSA_1-001.maegz
	1129	1621	structures.948	2025-09-01 10:57:00	2025-09-01 10:57:00																									948	/home/nagmibano/Desktop/Proposal_1/vsw_100XP_MMGBSA_4HG7	vsw_100XP_MMGBSA_4HG7-MMGBSA_1-001.maegz
	ligprep_FDA_DrugBank_01_May_2025.maegz:430	1622	structures.430	2025-09-01 10:57:00	2025-09-01 10:57:00																									430	/home/nagmibano/Desktop/Proposal_1/vsw_100XP_MMGBSA_4HG7	vsw_100XP_MMGBSA_4HG7-MMGBSA_1-001.maegz
	ligprep_FDA_DrugBank_01_May_2025.maegz:1749	1623	structures.1749	2025-09-01 10:57:00	2025-09-01 10:57:00																									1749	/home/nagmibano/Desktop/Proposal_1/vsw_100XP_MMGBSA_4HG7	vsw_100XP_MMGBSA_4HG7-MMGBSA_1-001.maegz
	ligprep_FDA_DrugBank_01_May_2025.maegz:1481	1624	structures.1481	2025-09-01 10:57:00	2025-09-01 10:57:00																									1481	/home/nagmibano/Desktop/Proposal_1/vsw_100XP_MMGBSA_4HG7	vsw_100XP_MMGBSA_4HG7-MMGBSA_1-001.maegz
	518	1625	structures.378	2025-09-01 10:57:00	2025-09-01 10:57:00																									378	/home/nagmibano/Desktop/Proposal_1/vsw_100XP_MMGBSA_4HG7	vsw_100XP_MMGBSA_4HG7-MMGBSA_1-001.maegz
	338	1626	structures.210	2025-09-01 10:57:00	2025-09-01 10:57:00																									210	/home/nagmibano/Desktop/Proposal_1/vsw_100XP_MMGBSA_4HG7	vsw_100XP_MMGBSA_4HG7-MMGBSA_1-001.maegz
	ligprep_FDA_DrugBank_01_May_2025.maegz:1116	1627	structures.1116	2025-09-01 10:57:00	2025-09-01 10:57:00																									1116	/home/nagmibano/Desktop/Proposal_1/vsw_100XP_MMGBSA_4HG7	vsw_100XP_MMGBSA_4HG7-MMGBSA_1-001.maegz
	ligprep_FDA_DrugBank_01_May_2025.maegz:1549	1628	structures.1549	2025-09-01 10:57:00	2025-09-01 10:57:00																									1549	/home/nagmibano/Desktop/Proposal_1/vsw_100XP_MMGBSA_4HG7	vsw_100XP_MMGBSA_4HG7-MMGBSA_1-001.maegz
	831	1629	structures.673	2025-09-01 10:57:00	2025-09-01 10:57:00																									673	/home/nagmibano/Desktop/Proposal_1/vsw_100XP_MMGBSA_4HG7	vsw_100XP_MMGBSA_4HG7-MMGBSA_1-001.maegz
	751	1630	structures.600	2025-09-01 10:57:00	2025-09-01 10:57:00																									600	/home/nagmibano/Desktop/Proposal_1/vsw_100XP_MMGBSA_4HG7	vsw_100XP_MMGBSA_4HG7-MMGBSA_1-001.maegz
	213	1631	structures.90	2025-09-01 10:57:00	2025-09-01 10:57:00																									90	/home/nagmibano/Desktop/Proposal_1/vsw_100XP_MMGBSA_4HG7	vsw_100XP_MMGBSA_4HG7-MMGBSA_1-001.maegz
	218	1632	structures.95	2025-09-01 10:57:00	2025-09-01 10:57:00																									95	/home/nagmibano/Desktop/Proposal_1/vsw_100XP_MMGBSA_4HG7	vsw_100XP_MMGBSA_4HG7-MMGBSA_1-001.maegz
	ligprep_FDA_DrugBank_01_May_2025.maegz:1632	1633	structures.1632	2025-09-01 10:57:00	2025-09-01 10:57:00																									1632	/home/nagmibano/Desktop/Proposal_1/vsw_100XP_MMGBSA_4HG7	vsw_100XP_MMGBSA_4HG7-MMGBSA_1-001.maegz
	ligprep_FDA_DrugBank_01_May_2025.maegz:2270	1634	structures.2270	2025-09-01 10:57:00	2025-09-01 10:57:00																									2270	/home/nagmibano/Desktop/Proposal_1/vsw_100XP_MMGBSA_4HG7	vsw_100XP_MMGBSA_4HG7-MMGBSA_1-001.maegz
	1420	1635	structures.1152	2025-09-01 10:57:00	2025-09-01 10:57:00																									1152	/home/nagmibano/Desktop/Proposal_1/vsw_100XP_MMGBSA_4HG7	vsw_100XP_MMGBSA_4HG7-MMGBSA_1-001.maegz
	ligprep_FDA_DrugBank_01_May_2025.maegz:977	1636	structures.977	2025-09-01 10:57:00	2025-09-01 10:57:00																									977	/home/nagmibano/Desktop/Proposal_1/vsw_100XP_MMGBSA_4HG7	vsw_100XP_MMGBSA_4HG7-MMGBSA_1-001.maegz
	779	1637	structures.626	2025-09-01 10:57:00	2025-09-01 10:57:00																									626	/home/nagmibano/Desktop/Proposal_1/vsw_100XP_MMGBSA_4HG7	vsw_100XP_MMGBSA_4HG7-MMGBSA_1-001.maegz
	ligprep_FDA_DrugBank_01_May_2025.maegz:2577	1638	structures.2577	2025-09-01 10:57:00	2025-09-01 10:57:00																									2577	/home/nagmibano/Desktop/Proposal_1/vsw_100XP_MMGBSA_4HG7	vsw_100XP_MMGBSA_4HG7-MMGBSA_1-001.maegz
	1044	1639	structures.870	2025-09-01 10:57:00	2025-09-01 10:57:00																									870	/home/nagmibano/Desktop/Proposal_1/vsw_100XP_MMGBSA_4HG7	vsw_100XP_MMGBSA_4HG7-MMGBSA_1-001.maegz
	ligprep_FDA_DrugBank_01_May_2025.maegz:1623	1640	structures.1623	2025-09-01 10:57:00	2025-09-01 10:57:00																									1623	/home/nagmibano/Desktop/Proposal_1/vsw_100XP_MMGBSA_4HG7	vsw_100XP_MMGBSA_4HG7-MMGBSA_1-001.maegz
	391	1641	structures.260	2025-09-01 10:57:00	2025-09-01 10:57:00																									260	/home/nagmibano/Desktop/Proposal_1/vsw_100XP_MMGBSA_4HG7	vsw_100XP_MMGBSA_4HG7-MMGBSA_1-001.maegz
	ligprep_FDA_DrugBank_01_May_2025.maegz:1332	1642	structures.1332	2025-09-01 10:57:00	2025-09-01 10:57:00																									1332	/home/nagmibano/Desktop/Proposal_1/vsw_100XP_MMGBSA_4HG7	vsw_100XP_MMGBSA_4HG7-MMGBSA_1-001.maegz
	ligprep_FDA_DrugBank_01_May_2025.maegz:1806	1643	structures.1806	2025-09-01 10:57:00	2025-09-01 10:57:00																									1806	/home/nagmibano/Desktop/Proposal_1/vsw_100XP_MMGBSA_4HG7	vsw_100XP_MMGBSA_4HG7-MMGBSA_1-001.maegz
	ligprep_FDA_DrugBank_01_May_2025.maegz:1901	1644	structures.1901	2025-09-01 10:57:00	2025-09-01 10:57:00																									1901	/home/nagmibano/Desktop/Proposal_1/vsw_100XP_MMGBSA_4HG7	vsw_100XP_MMGBSA_4HG7-MMGBSA_1-001.maegz
	ligprep_FDA_DrugBank_01_May_2025.maegz:1657	1645	structures.1657	2025-09-01 10:57:00	2025-09-01 10:57:00																									1657	/home/nagmibano/Desktop/Proposal_1/vsw_100XP_MMGBSA_4HG7	vsw_100XP_MMGBSA_4HG7-MMGBSA_1-001.maegz
	ligprep_FDA_DrugBank_01_May_2025.maegz:1627	1646	structures.1627	2025-09-01 10:57:00	2025-09-01 10:57:00																									1627	/home/nagmibano/Desktop/Proposal_1/vsw_100XP_MMGBSA_4HG7	vsw_100XP_MMGBSA_4HG7-MMGBSA_1-001.maegz
	ligprep_FDA_DrugBank_01_May_2025.maegz:632	1647	structures.632	2025-09-01 10:57:00	2025-09-01 10:57:00																									632	/home/nagmibano/Desktop/Proposal_1/vsw_100XP_MMGBSA_4HG7	vsw_100XP_MMGBSA_4HG7-MMGBSA_1-001.maegz
	ligprep_FDA_DrugBank_01_May_2025.maegz:2210	1648	structures.2210	2025-09-01 10:57:00	2025-09-01 10:57:00																									2210	/home/nagmibano/Desktop/Proposal_1/vsw_100XP_MMGBSA_4HG7	vsw_100XP_MMGBSA_4HG7-MMGBSA_1-001.maegz
	382	1649	structures.252	2025-09-01 10:57:00	2025-09-01 10:57:00																									252	/home/nagmibano/Desktop/Proposal_1/vsw_100XP_MMGBSA_4HG7	vsw_100XP_MMGBSA_4HG7-MMGBSA_1-001.maegz
	ligprep_FDA_DrugBank_01_May_2025.maegz:1801	1650	structures.1801	2025-09-01 10:57:00	2025-09-01 10:57:00																									1801	/home/nagmibano/Desktop/Proposal_1/vsw_100XP_MMGBSA_4HG7	vsw_100XP_MMGBSA_4HG7-MMGBSA_1-001.maegz
	ligprep_FDA_DrugBank_01_May_2025.maegz:653	1651	structures.653	2025-09-01 10:57:00	2025-09-01 10:57:00																									653	/home/nagmibano/Desktop/Proposal_1/vsw_100XP_MMGBSA_4HG7	vsw_100XP_MMGBSA_4HG7-MMGBSA_1-001.maegz
	ligprep_FDA_DrugBank_01_May_2025.maegz:1392	1652	structures.1392	2025-09-01 10:57:00	2025-09-01 10:57:00																									1392	/home/nagmibano/Desktop/Proposal_1/vsw_100XP_MMGBSA_4HG7	vsw_100XP_MMGBSA_4HG7-MMGBSA_1-001.maegz
	205	1653	structures.83	2025-09-01 10:57:00	2025-09-01 10:57:00																									83	/home/nagmibano/Desktop/Proposal_1/vsw_100XP_MMGBSA_4HG7	vsw_100XP_MMGBSA_4HG7-MMGBSA_1-001.maegz
	ligprep_FDA_DrugBank_01_May_2025.maegz:2511	1654	structures.2511	2025-09-01 10:57:00	2025-09-01 10:57:00																									2511	/home/nagmibano/Desktop/Proposal_1/vsw_100XP_MMGBSA_4HG7	vsw_100XP_MMGBSA_4HG7-MMGBSA_1-001.maegz
	622	1655	structures.477	2025-09-01 10:57:00	2025-09-01 10:57:00																									477	/home/nagmibano/Desktop/Proposal_1/vsw_100XP_MMGBSA_4HG7	vsw_100XP_MMGBSA_4HG7-MMGBSA_1-001.maegz
	ligprep_FDA_DrugBank_01_May_2025.maegz:2032	1656	structures.2032	2025-09-01 10:57:00	2025-09-01 10:57:00																									2032	/home/nagmibano/Desktop/Proposal_1/vsw_100XP_MMGBSA_4HG7	vsw_100XP_MMGBSA_4HG7-MMGBSA_1-001.maegz
	457	1657	structures.324	2025-09-01 10:57:00	2025-09-01 10:57:00																									324	/home/nagmibano/Desktop/Proposal_1/vsw_100XP_MMGBSA_4HG7	vsw_100XP_MMGBSA_4HG7-MMGBSA_1-001.maegz
	ligprep_FDA_DrugBank_01_May_2025.maegz:67	1658	structures.67	2025-09-01 10:57:00	2025-09-01 10:57:00																									67	/home/nagmibano/Desktop/Proposal_1/vsw_100XP_MMGBSA_4HG7	vsw_100XP_MMGBSA_4HG7-MMGBSA_1-001.maegz
	ligprep_FDA_DrugBank_01_May_2025.maegz:1371	1659	structures.1371	2025-09-01 10:57:00	2025-09-01 10:57:00																									1371	/home/nagmibano/Desktop/Proposal_1/vsw_100XP_MMGBSA_4HG7	vsw_100XP_MMGBSA_4HG7-MMGBSA_1-001.maegz
	ligprep_FDA_DrugBank_01_May_2025.maegz:601	1660	structures.601	2025-09-01 10:57:00	2025-09-01 10:57:00																									601	/home/nagmibano/Desktop/Proposal_1/vsw_100XP_MMGBSA_4HG7	vsw_100XP_MMGBSA_4HG7-MMGBSA_1-001.maegz
	1619	1661	structures.1209	2025-09-01 10:57:00	2025-09-01 10:57:00																									1209	/home/nagmibano/Desktop/Proposal_1/vsw_100XP_MMGBSA_4HG7	vsw_100XP_MMGBSA_4HG7-MMGBSA_1-001.maegz
	68740	1662	structures.268	2025-09-01 10:57:00	2025-09-01 10:57:00																									268	/home/nagmibano/Desktop/Proposal_1/vsw_100XP_MMGBSA_4HG7	vsw_100XP_MMGBSA_4HG7-MMGBSA_1-001.maegz
	ligprep_FDA_DrugBank_01_May_2025.maegz:1743	1663	structures.1743	2025-09-01 10:57:00	2025-09-01 10:57:00																									1743	/home/nagmibano/Desktop/Proposal_1/vsw_100XP_MMGBSA_4HG7	vsw_100XP_MMGBSA_4HG7-MMGBSA_1-001.maegz
	ligprep_FDA_DrugBank_01_May_2025.maegz:545	1664	structures.545	2025-09-01 10:57:00	2025-09-01 10:57:00																									545	/home/nagmibano/Desktop/Proposal_1/vsw_100XP_MMGBSA_4HG7	vsw_100XP_MMGBSA_4HG7-MMGBSA_1-001.maegz
	467	1665	structures.331	2025-09-01 10:57:00	2025-09-01 10:57:00																									331	/home/nagmibano/Desktop/Proposal_1/vsw_100XP_MMGBSA_4HG7	vsw_100XP_MMGBSA_4HG7-MMGBSA_1-001.maegz
	ligprep_FDA_DrugBank_01_May_2025.maegz:332	1666	structures.332	2025-09-01 10:57:00	2025-09-01 10:57:00																									332	/home/nagmibano/Desktop/Proposal_1/vsw_100XP_MMGBSA_4HG7	vsw_100XP_MMGBSA_4HG7-MMGBSA_1-001.maegz
		1667	structures.182	2025-09-01 10:57:00	2025-09-01 10:57:00																									182	/home/nagmibano/Desktop/Proposal_1/vsw_100XP_MMGBSA_4HG7	vsw_100XP_MMGBSA_4HG7-MMGBSA_1-001.maegz
	228	1668	structures.105	2025-09-01 10:57:00	2025-09-01 10:57:00																									105	/home/nagmibano/Desktop/Proposal_1/vsw_100XP_MMGBSA_4HG7	vsw_100XP_MMGBSA_4HG7-MMGBSA_1-001.maegz
	ligprep_FDA_DrugBank_01_May_2025.maegz:2111	1669	structures.2111	2025-09-01 10:57:00	2025-09-01 10:57:00																									2111	/home/nagmibano/Desktop/Proposal_1/vsw_100XP_MMGBSA_4HG7	vsw_100XP_MMGBSA_4HG7-MMGBSA_1-001.maegz
	ligprep_FDA_DrugBank_01_May_2025.maegz:1517	1670	structures.1517	2025-09-01 10:57:00	2025-09-01 10:57:00																									1517	/home/nagmibano/Desktop/Proposal_1/vsw_100XP_MMGBSA_4HG7	vsw_100XP_MMGBSA_4HG7-MMGBSA_1-001.maegz
	ligprep_FDA_DrugBank_01_May_2025.maegz:1116	1671	structures.1116	2025-09-01 10:57:00	2025-09-01 10:57:00																									1116	/home/nagmibano/Desktop/Proposal_1/vsw_100XP_MMGBSA_4HG7	vsw_100XP_MMGBSA_4HG7-MMGBSA_1-001.maegz
	349	1672	structures.221	2025-09-01 10:57:00	2025-09-01 10:57:00																									221	/home/nagmibano/Desktop/Proposal_1/vsw_100XP_MMGBSA_4HG7	vsw_100XP_MMGBSA_4HG7-MMGBSA_1-001.maegz
	ligprep_FDA_DrugBank_01_May_2025.maegz:1398	1673	structures.1398	2025-09-01 10:57:00	2025-09-01 10:57:00																									1398	/home/nagmibano/Desktop/Proposal_1/vsw_100XP_MMGBSA_4HG7	vsw_100XP_MMGBSA_4HG7-MMGBSA_1-001.maegz
	338	1674	structures.210	2025-09-01 10:57:00	2025-09-01 10:57:00																									210	/home/nagmibano/Desktop/Proposal_1/vsw_100XP_MMGBSA_4HG7	vsw_100XP_MMGBSA_4HG7-MMGBSA_1-001.maegz
	ligprep_FDA_DrugBank_01_May_2025.maegz:2417	1675	structures.2417	2025-09-01 10:57:00	2025-09-01 10:57:00																									2417	/home/nagmibano/Desktop/Proposal_1/vsw_100XP_MMGBSA_4HG7	vsw_100XP_MMGBSA_4HG7-MMGBSA_1-001.maegz
	ligprep_FDA_DrugBank_01_May_2025.maegz:1986	1676	structures.1986	2025-09-01 10:57:00	2025-09-01 10:57:00																									1986	/home/nagmibano/Desktop/Proposal_1/vsw_100XP_MMGBSA_4HG7	vsw_100XP_MMGBSA_4HG7-MMGBSA_1-001.maegz
	ligprep_FDA_DrugBank_01_May_2025.maegz:865	1677	structures.865	2025-09-01 10:57:00	2025-09-01 10:57:00																									865	/home/nagmibano/Desktop/Proposal_1/vsw_100XP_MMGBSA_4HG7	vsw_100XP_MMGBSA_4HG7-MMGBSA_1-001.maegz
	ligprep_FDA_DrugBank_01_May_2025.maegz:218	1678	structures.218	2025-09-01 10:57:00	2025-09-01 10:57:00																									218	/home/nagmibano/Desktop/Proposal_1/vsw_100XP_MMGBSA_4HG7	vsw_100XP_MMGBSA_4HG7-MMGBSA_1-001.maegz
	ligprep_FDA_DrugBank_01_May_2025.maegz:2102	1679	structures.2102	2025-09-01 10:57:00	2025-09-01 10:57:00																									2102	/home/nagmibano/Desktop/Proposal_1/vsw_100XP_MMGBSA_4HG7	vsw_100XP_MMGBSA_4HG7-MMGBSA_1-001.maegz
	502	1680	structures.366	2025-09-01 10:57:00	2025-09-01 10:57:00																									366	/home/nagmibano/Desktop/Proposal_1/vsw_100XP_MMGBSA_4HG7	vsw_100XP_MMGBSA_4HG7-MMGBSA_1-001.maegz
	734	1681	structures.583	2025-09-01 10:57:00	2025-09-01 10:57:00																									583	/home/nagmibano/Desktop/Proposal_1/vsw_100XP_MMGBSA_4HG7	vsw_100XP_MMGBSA_4HG7-MMGBSA_1-001.maegz
	ligprep_FDA_DrugBank_01_May_2025.maegz:32	1682	structures.32	2025-09-01 10:57:00	2025-09-01 10:57:00																									32	/home/nagmibano/Desktop/Proposal_1/vsw_100XP_MMGBSA_4HG7	vsw_100XP_MMGBSA_4HG7-MMGBSA_1-001.maegz
	661	1683	structures.514	2025-09-01 10:57:00	2025-09-01 10:57:00																									514	/home/nagmibano/Desktop/Proposal_1/vsw_100XP_MMGBSA_4HG7	vsw_100XP_MMGBSA_4HG7-MMGBSA_1-001.maegz
	ligprep_FDA_DrugBank_01_May_2025.maegz:1993	1684	structures.1993	2025-09-01 10:57:00	2025-09-01 10:57:00																									1993	/home/nagmibano/Desktop/Proposal_1/vsw_100XP_MMGBSA_4HG7	vsw_100XP_MMGBSA_4HG7-MMGBSA_1-001.maegz
	323	1685	structures.196	2025-09-01 10:57:00	2025-09-01 10:57:00																									196	/home/nagmibano/Desktop/Proposal_1/vsw_100XP_MMGBSA_4HG7	vsw_100XP_MMGBSA_4HG7-MMGBSA_1-001.maegz
	1044	1686	structures.870	2025-09-01 10:57:00	2025-09-01 10:57:00																									870	/home/nagmibano/Desktop/Proposal_1/vsw_100XP_MMGBSA_4HG7	vsw_100XP_MMGBSA_4HG7-MMGBSA_1-001.maegz
	ligprep_FDA_DrugBank_01_May_2025.maegz:2469	1687	structures.2469	2025-09-01 10:57:00	2025-09-01 10:57:00																									2469	/home/nagmibano/Desktop/Proposal_1/vsw_100XP_MMGBSA_4HG7	vsw_100XP_MMGBSA_4HG7-MMGBSA_1-001.maegz
	ligprep_FDA_DrugBank_01_May_2025.maegz:978	1688	structures.978	2025-09-01 10:57:00	2025-09-01 10:57:00																									978	/home/nagmibano/Desktop/Proposal_1/vsw_100XP_MMGBSA_4HG7	vsw_100XP_MMGBSA_4HG7-MMGBSA_1-001.maegz
	276	1689	structures.151	2025-09-01 10:57:00	2025-09-01 10:57:00																									151	/home/nagmibano/Desktop/Proposal_1/vsw_100XP_MMGBSA_4HG7	vsw_100XP_MMGBSA_4HG7-MMGBSA_1-001.maegz
	1119	1690	structures.938	2025-09-01 10:57:00	2025-09-01 10:57:00																									938	/home/nagmibano/Desktop/Proposal_1/vsw_100XP_MMGBSA_4HG7	vsw_100XP_MMGBSA_4HG7-MMGBSA_1-001.maegz
	ligprep_FDA_DrugBank_01_May_2025.maegz:1381	1691	structures.1381	2025-09-01 10:57:00	2025-09-01 10:57:00																									1381	/home/nagmibano/Desktop/Proposal_1/vsw_100XP_MMGBSA_4HG7	vsw_100XP_MMGBSA_4HG7-MMGBSA_1-001.maegz
	ligprep_FDA_DrugBank_01_May_2025.maegz:1325	1692	structures.1325	2025-09-01 10:57:00	2025-09-01 10:57:00																									1325	/home/nagmibano/Desktop/Proposal_1/vsw_100XP_MMGBSA_4HG7	vsw_100XP_MMGBSA_4HG7-MMGBSA_1-001.maegz
	ligprep_FDA_DrugBank_01_May_2025.maegz:2136	1693	structures.2136	2025-09-01 10:57:00	2025-09-01 10:57:00																									2136	/home/nagmibano/Desktop/Proposal_1/vsw_100XP_MMGBSA_4HG7	vsw_100XP_MMGBSA_4HG7-MMGBSA_1-001.maegz
	ligprep_FDA_DrugBank_01_May_2025.maegz:175	1694	structures.175	2025-09-01 10:57:00	2025-09-01 10:57:00																									175	/home/nagmibano/Desktop/Proposal_1/vsw_100XP_MMGBSA_4HG7	vsw_100XP_MMGBSA_4HG7-MMGBSA_1-001.maegz
	691	1695	structures.543	2025-09-01 10:57:00	2025-09-01 10:57:00																									543	/home/nagmibano/Desktop/Proposal_1/vsw_100XP_MMGBSA_4HG7	vsw_100XP_MMGBSA_4HG7-MMGBSA_1-001.maegz
	ligprep_FDA_DrugBank_01_May_2025.maegz:170	1696	structures.170	2025-09-01 10:57:00	2025-09-01 10:57:00																									170	/home/nagmibano/Desktop/Proposal_1/vsw_100XP_MMGBSA_4HG7	vsw_100XP_MMGBSA_4HG7-MMGBSA_1-001.maegz
	709	1697	structures.559	2025-09-01 10:57:00	2025-09-01 10:57:00																									559	/home/nagmibano/Desktop/Proposal_1/vsw_100XP_MMGBSA_4HG7	vsw_100XP_MMGBSA_4HG7-MMGBSA_1-001.maegz
	ligprep_FDA_DrugBank_01_May_2025.maegz:1657	1698	structures.1657	2025-09-01 10:57:00	2025-09-01 10:57:00																									1657	/home/nagmibano/Desktop/Proposal_1/vsw_100XP_MMGBSA_4HG7	vsw_100XP_MMGBSA_4HG7-MMGBSA_1-001.maegz
	ligprep_FDA_DrugBank_01_May_2025.maegz:1415	1699	structures.1415	2025-09-01 10:57:00	2025-09-01 10:57:00																									1415	/home/nagmibano/Desktop/Proposal_1/vsw_100XP_MMGBSA_4HG7	vsw_100XP_MMGBSA_4HG7-MMGBSA_1-001.maegz
	902	1700	structures.737	2025-09-01 10:57:00	2025-09-01 10:57:00																									737	/home/nagmibano/Desktop/Proposal_1/vsw_100XP_MMGBSA_4HG7	vsw_100XP_MMGBSA_4HG7-MMGBSA_1-001.maegz
	ligprep_FDA_DrugBank_01_May_2025.maegz:469	1701	structures.469	2025-09-01 10:57:00	2025-09-01 10:57:00																									469	/home/nagmibano/Desktop/Proposal_1/vsw_100XP_MMGBSA_4HG7	vsw_100XP_MMGBSA_4HG7-MMGBSA_1-001.maegz
	ligprep_FDA_DrugBank_01_May_2025.maegz:222	1702	structures.222	2025-09-01 10:57:00	2025-09-01 10:57:00																									222	/home/nagmibano/Desktop/Proposal_1/vsw_100XP_MMGBSA_4HG7	vsw_100XP_MMGBSA_4HG7-MMGBSA_1-001.maegz
	904	1703	structures.739	2025-09-01 10:57:00	2025-09-01 10:57:00																									739	/home/nagmibano/Desktop/Proposal_1/vsw_100XP_MMGBSA_4HG7	vsw_100XP_MMGBSA_4HG7-MMGBSA_1-001.maegz
	561	1704	structures.419	2025-09-01 10:57:00	2025-09-01 10:57:00																									419	/home/nagmibano/Desktop/Proposal_1/vsw_100XP_MMGBSA_4HG7	vsw_100XP_MMGBSA_4HG7-MMGBSA_1-001.maegz
	ligprep_FDA_DrugBank_01_May_2025.maegz:1266	1705	structures.1266	2025-09-01 10:57:00	2025-09-01 10:57:00																									1266	/home/nagmibano/Desktop/Proposal_1/vsw_100XP_MMGBSA_4HG7	vsw_100XP_MMGBSA_4HG7-MMGBSA_1-001.maegz
	ligprep_FDA_DrugBank_01_May_2025.maegz:2412	1706	structures.2412	2025-09-01 10:57:00	2025-09-01 10:57:00																									2412	/home/nagmibano/Desktop/Proposal_1/vsw_100XP_MMGBSA_4HG7	vsw_100XP_MMGBSA_4HG7-MMGBSA_1-001.maegz
	704	1707	structures.555	2025-09-01 10:57:00	2025-09-01 10:57:00																									555	/home/nagmibano/Desktop/Proposal_1/vsw_100XP_MMGBSA_4HG7	vsw_100XP_MMGBSA_4HG7-MMGBSA_1-001.maegz
	1162	1708	structures.980	2025-09-01 10:57:00	2025-09-01 10:57:00																									980	/home/nagmibano/Desktop/Proposal_1/vsw_100XP_MMGBSA_4HG7	vsw_100XP_MMGBSA_4HG7-MMGBSA_1-001.maegz
	904	1709	structures.739	2025-09-01 10:57:00	2025-09-01 10:57:00																									739	/home/nagmibano/Desktop/Proposal_1/vsw_100XP_MMGBSA_4HG7	vsw_100XP_MMGBSA_4HG7-MMGBSA_1-001.maegz
	ligprep_FDA_DrugBank_01_May_2025.maegz:2594	1710	structures.2594	2025-09-01 10:57:00	2025-09-01 10:57:00																									2594	/home/nagmibano/Desktop/Proposal_1/vsw_100XP_MMGBSA_4HG7	vsw_100XP_MMGBSA_4HG7-MMGBSA_1-001.maegz
	ligprep_FDA_DrugBank_01_May_2025.maegz:179	1711	structures.179	2025-09-01 10:57:00	2025-09-01 10:57:00																									179	/home/nagmibano/Desktop/Proposal_1/vsw_100XP_MMGBSA_4HG7	vsw_100XP_MMGBSA_4HG7-MMGBSA_1-001.maegz
	264	1712	structures.140	2025-09-01 10:57:00	2025-09-01 10:57:00																									140	/home/nagmibano/Desktop/Proposal_1/vsw_100XP_MMGBSA_4HG7	vsw_100XP_MMGBSA_4HG7-MMGBSA_1-001.maegz
	ligprep_FDA_DrugBank_01_May_2025.maegz:1825	1713	structures.1825	2025-09-01 10:57:00	2025-09-01 10:57:00																									1825	/home/nagmibano/Desktop/Proposal_1/vsw_100XP_MMGBSA_4HG7	vsw_100XP_MMGBSA_4HG7-MMGBSA_1-001.maegz
	1246	1714	structures.1061	2025-09-01 10:57:00	2025-09-01 10:57:00																									1061	/home/nagmibano/Desktop/Proposal_1/vsw_100XP_MMGBSA_4HG7	vsw_100XP_MMGBSA_4HG7-MMGBSA_1-001.maegz
	ligprep_FDA_DrugBank_01_May_2025.maegz:1744	1715	structures.1744	2025-09-01 10:57:00	2025-09-01 10:57:00																									1744	/home/nagmibano/Desktop/Proposal_1/vsw_100XP_MMGBSA_4HG7	vsw_100XP_MMGBSA_4HG7-MMGBSA_1-001.maegz
		1716	structures.1554	2025-09-01 10:57:00	2025-09-01 10:57:00																									1554	/home/nagmibano/Desktop/Proposal_1/vsw_100XP_MMGBSA_4HG7	vsw_100XP_MMGBSA_4HG7-MMGBSA_1-001.maegz
	228	1717	structures.105	2025-09-01 10:57:00	2025-09-01 10:57:00																									105	/home/nagmibano/Desktop/Proposal_1/vsw_100XP_MMGBSA_4HG7	vsw_100XP_MMGBSA_4HG7-MMGBSA_1-001.maegz
	ligprep_FDA_DrugBank_01_May_2025.maegz:2424	1718	structures.2424	2025-09-01 10:57:00	2025-09-01 10:57:00																									2424	/home/nagmibano/Desktop/Proposal_1/vsw_100XP_MMGBSA_4HG7	vsw_100XP_MMGBSA_4HG7-MMGBSA_1-001.maegz
	ligprep_FDA_DrugBank_01_May_2025.maegz:1638	1719	structures.1638	2025-09-01 10:57:00	2025-09-01 10:57:00																									1638	/home/nagmibano/Desktop/Proposal_1/vsw_100XP_MMGBSA_4HG7	vsw_100XP_MMGBSA_4HG7-MMGBSA_1-001.maegz
	978	1720	structures.809	2025-09-01 10:57:00	2025-09-01 10:57:00																									809	/home/nagmibano/Desktop/Proposal_1/vsw_100XP_MMGBSA_4HG7	vsw_100XP_MMGBSA_4HG7-MMGBSA_1-001.maegz
	ligprep_FDA_DrugBank_01_May_2025.maegz:1981	1721	structures.1981	2025-09-01 10:57:00	2025-09-01 10:57:00																									1981	/home/nagmibano/Desktop/Proposal_1/vsw_100XP_MMGBSA_4HG7	vsw_100XP_MMGBSA_4HG7-MMGBSA_1-001.maegz
	645	1722	structures.498	2025-09-01 10:57:00	2025-09-01 10:57:00																									498	/home/nagmibano/Desktop/Proposal_1/vsw_100XP_MMGBSA_4HG7	vsw_100XP_MMGBSA_4HG7-MMGBSA_1-001.maegz
	ligprep_FDA_DrugBank_01_May_2025.maegz:1335	1723	structures.1335	2025-09-01 10:57:00	2025-09-01 10:57:00																									1335	/home/nagmibano/Desktop/Proposal_1/vsw_100XP_MMGBSA_4HG7	vsw_100XP_MMGBSA_4HG7-MMGBSA_1-001.maegz
	723	1724	structures.573	2025-09-01 10:57:00	2025-09-01 10:57:00																									573	/home/nagmibano/Desktop/Proposal_1/vsw_100XP_MMGBSA_4HG7	vsw_100XP_MMGBSA_4HG7-MMGBSA_1-001.maegz
	ligprep_FDA_DrugBank_01_May_2025.maegz:1496	1725	structures.1496	2025-09-01 10:57:00	2025-09-01 10:57:00																									1496	/home/nagmibano/Desktop/Proposal_1/vsw_100XP_MMGBSA_4HG7	vsw_100XP_MMGBSA_4HG7-MMGBSA_1-001.maegz
		1726	structures.234	2025-09-01 10:57:00	2025-09-01 10:57:00																									234	/home/nagmibano/Desktop/Proposal_1/vsw_100XP_MMGBSA_4HG7	vsw_100XP_MMGBSA_4HG7-MMGBSA_1-001.maegz
	ligprep_FDA_DrugBank_01_May_2025.maegz:1636	1727	structures.1636	2025-09-01 10:57:00	2025-09-01 10:57:00																									1636	/home/nagmibano/Desktop/Proposal_1/vsw_100XP_MMGBSA_4HG7	vsw_100XP_MMGBSA_4HG7-MMGBSA_1-001.maegz
	422	1728	structures.290	2025-09-01 10:57:00	2025-09-01 10:57:00																									290	/home/nagmibano/Desktop/Proposal_1/vsw_100XP_MMGBSA_4HG7	vsw_100XP_MMGBSA_4HG7-MMGBSA_1-001.maegz
	ligprep_FDA_DrugBank_01_May_2025.maegz:843	1729	structures.843	2025-09-01 10:57:00	2025-09-01 10:57:00																									843	/home/nagmibano/Desktop/Proposal_1/vsw_100XP_MMGBSA_4HG7	vsw_100XP_MMGBSA_4HG7-MMGBSA_1-001.maegz
	578	1730	structures.436	2025-09-01 10:57:00	2025-09-01 10:57:00																									436	/home/nagmibano/Desktop/Proposal_1/vsw_100XP_MMGBSA_4HG7	vsw_100XP_MMGBSA_4HG7-MMGBSA_1-001.maegz
	ligprep_FDA_DrugBank_01_May_2025.maegz:2137	1731	structures.2137	2025-09-01 10:57:00	2025-09-01 10:57:00																									2137	/home/nagmibano/Desktop/Proposal_1/vsw_100XP_MMGBSA_4HG7	vsw_100XP_MMGBSA_4HG7-MMGBSA_1-001.maegz
	ligprep_FDA_DrugBank_01_May_2025.maegz:1623	1732	structures.1623	2025-09-01 10:57:00	2025-09-01 10:57:00																									1623	/home/nagmibano/Desktop/Proposal_1/vsw_100XP_MMGBSA_4HG7	vsw_100XP_MMGBSA_4HG7-MMGBSA_1-001.maegz
	421	1733	structures.289	2025-09-01 10:57:00	2025-09-01 10:57:00																									289	/home/nagmibano/Desktop/Proposal_1/vsw_100XP_MMGBSA_4HG7	vsw_100XP_MMGBSA_4HG7-MMGBSA_1-001.maegz
	751	1734	structures.600	2025-09-01 10:57:00	2025-09-01 10:57:00																									600	/home/nagmibano/Desktop/Proposal_1/vsw_100XP_MMGBSA_4HG7	vsw_100XP_MMGBSA_4HG7-MMGBSA_1-001.maegz
	ligprep_FDA_DrugBank_01_May_2025.maegz:1343	1735	structures.1343	2025-09-01 10:57:00	2025-09-01 10:57:00																									1343	/home/nagmibano/Desktop/Proposal_1/vsw_100XP_MMGBSA_4HG7	vsw_100XP_MMGBSA_4HG7-MMGBSA_1-001.maegz
	988	1736	structures.819	2025-09-01 10:57:00	2025-09-01 10:57:00																									819	/home/nagmibano/Desktop/Proposal_1/vsw_100XP_MMGBSA_4HG7	vsw_100XP_MMGBSA_4HG7-MMGBSA_1-001.maegz
	ligprep_FDA_DrugBank_01_May_2025.maegz:1463	1737	structures.1463	2025-09-01 10:57:00	2025-09-01 10:57:00																									1463	/home/nagmibano/Desktop/Proposal_1/vsw_100XP_MMGBSA_4HG7	vsw_100XP_MMGBSA_4HG7-MMGBSA_1-001.maegz
	537	1738	structures.396	2025-09-01 10:57:00	2025-09-01 10:57:00																									396	/home/nagmibano/Desktop/Proposal_1/vsw_100XP_MMGBSA_4HG7	vsw_100XP_MMGBSA_4HG7-MMGBSA_1-001.maegz
	ligprep_FDA_DrugBank_01_May_2025.maegz:1321	1739	structures.1321	2025-09-01 10:57:00	2025-09-01 10:57:00																									1321	/home/nagmibano/Desktop/Proposal_1/vsw_100XP_MMGBSA_4HG7	vsw_100XP_MMGBSA_4HG7-MMGBSA_1-001.maegz
	ligprep_FDA_DrugBank_01_May_2025.maegz:137	1740	structures.137	2025-09-01 10:57:00	2025-09-01 10:57:00																									137	/home/nagmibano/Desktop/Proposal_1/vsw_100XP_MMGBSA_4HG7	vsw_100XP_MMGBSA_4HG7-MMGBSA_1-001.maegz
	ligprep_FDA_DrugBank_01_May_2025.maegz:2106	1741	structures.2106	2025-09-01 10:57:00	2025-09-01 10:57:00																									2106	/home/nagmibano/Desktop/Proposal_1/vsw_100XP_MMGBSA_4HG7	vsw_100XP_MMGBSA_4HG7-MMGBSA_1-001.maegz
	ligprep_FDA_DrugBank_01_May_2025.maegz:68	1742	structures.68	2025-09-01 10:57:00	2025-09-01 10:57:00																									68	/home/nagmibano/Desktop/Proposal_1/vsw_100XP_MMGBSA_4HG7	vsw_100XP_MMGBSA_4HG7-MMGBSA_1-001.maegz
	ligprep_FDA_DrugBank_01_May_2025.maegz:534	1743	structures.534	2025-09-01 10:57:00	2025-09-01 10:57:00																									534	/home/nagmibano/Desktop/Proposal_1/vsw_100XP_MMGBSA_4HG7	vsw_100XP_MMGBSA_4HG7-MMGBSA_1-001.maegz
	ligprep_FDA_DrugBank_01_May_2025.maegz:2438	1744	structures.2438	2025-09-01 10:57:00	2025-09-01 10:57:00																									2438	/home/nagmibano/Desktop/Proposal_1/vsw_100XP_MMGBSA_4HG7	vsw_100XP_MMGBSA_4HG7-MMGBSA_1-001.maegz
	1582	1745	structures.1179	2025-09-01 10:57:00	2025-09-01 10:57:00																									1179	/home/nagmibano/Desktop/Proposal_1/vsw_100XP_MMGBSA_4HG7	vsw_100XP_MMGBSA_4HG7-MMGBSA_1-001.maegz
	ligprep_FDA_DrugBank_01_May_2025.maegz:1487	1746	structures.1487	2025-09-01 10:57:00	2025-09-01 10:57:00																									1487	/home/nagmibano/Desktop/Proposal_1/vsw_100XP_MMGBSA_4HG7	vsw_100XP_MMGBSA_4HG7-MMGBSA_1-001.maegz
	282	1747	structures.157	2025-09-01 10:57:00	2025-09-01 10:57:00																									157	/home/nagmibano/Desktop/Proposal_1/vsw_100XP_MMGBSA_4HG7	vsw_100XP_MMGBSA_4HG7-MMGBSA_1-001.maegz
	ligprep_FDA_DrugBank_01_May_2025.maegz:1411	1748	structures.1411	2025-09-01 10:57:00	2025-09-01 10:57:00																									1411	/home/nagmibano/Desktop/Proposal_1/vsw_100XP_MMGBSA_4HG7	vsw_100XP_MMGBSA_4HG7-MMGBSA_1-001.maegz
	ligprep_FDA_DrugBank_01_May_2025.maegz:2315	1749	structures.2315	2025-09-01 10:57:00	2025-09-01 10:57:00																									2315	/home/nagmibano/Desktop/Proposal_1/vsw_100XP_MMGBSA_4HG7	vsw_100XP_MMGBSA_4HG7-MMGBSA_1-001.maegz
	ligprep_FDA_DrugBank_01_May_2025.maegz:1190	1750	structures.1190	2025-09-01 10:57:00	2025-09-01 10:57:00																									1190	/home/nagmibano/Desktop/Proposal_1/vsw_100XP_MMGBSA_4HG7	vsw_100XP_MMGBSA_4HG7-MMGBSA_1-001.maegz
	780	1751	structures.627	2025-09-01 10:57:00	2025-09-01 10:57:00																									627	/home/nagmibano/Desktop/Proposal_1/vsw_100XP_MMGBSA_4HG7	vsw_100XP_MMGBSA_4HG7-MMGBSA_1-001.maegz
	ligprep_FDA_DrugBank_01_May_2025.maegz:329	1752	structures.329	2025-09-01 10:57:00	2025-09-01 10:57:00																									329	/home/nagmibano/Desktop/Proposal_1/vsw_100XP_MMGBSA_4HG7	vsw_100XP_MMGBSA_4HG7-MMGBSA_1-001.maegz
	ligprep_FDA_DrugBank_01_May_2025.maegz:2167	1753	structures.2167	2025-09-01 10:57:00	2025-09-01 10:57:00																									2167	/home/nagmibano/Desktop/Proposal_1/vsw_100XP_MMGBSA_4HG7	vsw_100XP_MMGBSA_4HG7-MMGBSA_1-001.maegz
	1221	1754	structures.1037	2025-09-01 10:57:00	2025-09-01 10:57:00																									1037	/home/nagmibano/Desktop/Proposal_1/vsw_100XP_MMGBSA_4HG7	vsw_100XP_MMGBSA_4HG7-MMGBSA_1-001.maegz
	ligprep_FDA_DrugBank_01_May_2025.maegz:1825	1755	structures.1825	2025-09-01 10:57:00	2025-09-01 10:57:00																									1825	/home/nagmibano/Desktop/Proposal_1/vsw_100XP_MMGBSA_4HG7	vsw_100XP_MMGBSA_4HG7-MMGBSA_1-001.maegz
	ligprep_FDA_DrugBank_01_May_2025.maegz:1319	1756	structures.1319	2025-09-01 10:57:00	2025-09-01 10:57:00																									1319	/home/nagmibano/Desktop/Proposal_1/vsw_100XP_MMGBSA_4HG7	vsw_100XP_MMGBSA_4HG7-MMGBSA_1-001.maegz
	ligprep_FDA_DrugBank_01_May_2025.maegz:2094	1757	structures.2094	2025-09-01 10:57:00	2025-09-01 10:57:00																									2094	/home/nagmibano/Desktop/Proposal_1/vsw_100XP_MMGBSA_4HG7	vsw_100XP_MMGBSA_4HG7-MMGBSA_1-001.maegz
	ligprep_FDA_DrugBank_01_May_2025.maegz:2249	1758	structures.2249	2025-09-01 10:57:00	2025-09-01 10:57:00																									2249	/home/nagmibano/Desktop/Proposal_1/vsw_100XP_MMGBSA_4HG7	vsw_100XP_MMGBSA_4HG7-MMGBSA_1-001.maegz
	ligprep_FDA_DrugBank_01_May_2025.maegz:1746	1759	structures.1746	2025-09-01 10:57:00	2025-09-01 10:57:00																									1746	/home/nagmibano/Desktop/Proposal_1/vsw_100XP_MMGBSA_4HG7	vsw_100XP_MMGBSA_4HG7-MMGBSA_1-001.maegz
	784	1760	structures.630	2025-09-01 10:57:00	2025-09-01 10:57:00																									630	/home/nagmibano/Desktop/Proposal_1/vsw_100XP_MMGBSA_4HG7	vsw_100XP_MMGBSA_4HG7-MMGBSA_1-001.maegz
	ligprep_FDA_DrugBank_01_May_2025.maegz:205	1761	structures.205	2025-09-01 10:57:00	2025-09-01 10:57:00																									205	/home/nagmibano/Desktop/Proposal_1/vsw_100XP_MMGBSA_4HG7	vsw_100XP_MMGBSA_4HG7-MMGBSA_1-001.maegz
	1188	1762	structures.1005	2025-09-01 10:57:00	2025-09-01 10:57:00																									1005	/home/nagmibano/Desktop/Proposal_1/vsw_100XP_MMGBSA_4HG7	vsw_100XP_MMGBSA_4HG7-MMGBSA_1-001.maegz
	211	1763	structures.89	2025-09-01 10:57:00	2025-09-01 10:57:00																									89	/home/nagmibano/Desktop/Proposal_1/vsw_100XP_MMGBSA_4HG7	vsw_100XP_MMGBSA_4HG7-MMGBSA_1-001.maegz
	436	1764	structures.304	2025-09-01 10:57:00	2025-09-01 10:57:00																									304	/home/nagmibano/Desktop/Proposal_1/vsw_100XP_MMGBSA_4HG7	vsw_100XP_MMGBSA_4HG7-MMGBSA_1-001.maegz
	590	1765	structures.447	2025-09-01 10:57:00	2025-09-01 10:57:00																									447	/home/nagmibano/Desktop/Proposal_1/vsw_100XP_MMGBSA_4HG7	vsw_100XP_MMGBSA_4HG7-MMGBSA_1-001.maegz
	ligprep_FDA_DrugBank_01_May_2025.maegz:1502	1766	structures.1502	2025-09-01 10:57:00	2025-09-01 10:57:00																									1502	/home/nagmibano/Desktop/Proposal_1/vsw_100XP_MMGBSA_4HG7	vsw_100XP_MMGBSA_4HG7-MMGBSA_1-001.maegz
	ligprep_FDA_DrugBank_01_May_2025.maegz:1753	1767	structures.1753	2025-09-01 10:57:00	2025-09-01 10:57:00																									1753	/home/nagmibano/Desktop/Proposal_1/vsw_100XP_MMGBSA_4HG7	vsw_100XP_MMGBSA_4HG7-MMGBSA_1-001.maegz
	996	1768	structures.826	2025-09-01 10:57:00	2025-09-01 10:57:00																									826	/home/nagmibano/Desktop/Proposal_1/vsw_100XP_MMGBSA_4HG7	vsw_100XP_MMGBSA_4HG7-MMGBSA_1-001.maegz
	327	1769	structures.200	2025-09-01 10:57:00	2025-09-01 10:57:00																									200	/home/nagmibano/Desktop/Proposal_1/vsw_100XP_MMGBSA_4HG7	vsw_100XP_MMGBSA_4HG7-MMGBSA_1-001.maegz
	1021	1770	structures.851	2025-09-01 10:57:00	2025-09-01 10:57:00																									851	/home/nagmibano/Desktop/Proposal_1/vsw_100XP_MMGBSA_4HG7	vsw_100XP_MMGBSA_4HG7-MMGBSA_1-001.maegz
	ligprep_FDA_DrugBank_01_May_2025.maegz:2144	1771	structures.2144	2025-09-01 10:57:00	2025-09-01 10:57:00																									2144	/home/nagmibano/Desktop/Proposal_1/vsw_100XP_MMGBSA_4HG7	vsw_100XP_MMGBSA_4HG7-MMGBSA_1-001.maegz
	800	1772	structures.644	2025-09-01 10:57:00	2025-09-01 10:57:00																									644	/home/nagmibano/Desktop/Proposal_1/vsw_100XP_MMGBSA_4HG7	vsw_100XP_MMGBSA_4HG7-MMGBSA_1-001.maegz
	777	1773	structures.624	2025-09-01 10:57:00	2025-09-01 10:57:00																									624	/home/nagmibano/Desktop/Proposal_1/vsw_100XP_MMGBSA_4HG7	vsw_100XP_MMGBSA_4HG7-MMGBSA_1-001.maegz
	ligprep_FDA_DrugBank_01_May_2025.maegz:2614	1774	structures.2614	2025-09-01 10:57:00	2025-09-01 10:57:00																									2614	/home/nagmibano/Desktop/Proposal_1/vsw_100XP_MMGBSA_4HG7	vsw_100XP_MMGBSA_4HG7-MMGBSA_1-001.maegz
	ligprep_FDA_DrugBank_01_May_2025.maegz:281	1775	structures.281	2025-09-01 10:57:00	2025-09-01 10:57:00																									281	/home/nagmibano/Desktop/Proposal_1/vsw_100XP_MMGBSA_4HG7	vsw_100XP_MMGBSA_4HG7-MMGBSA_1-001.maegz
		1776	structures.368	2025-09-01 10:57:00	2025-09-01 10:57:00																									368	/home/nagmibano/Desktop/Proposal_1/vsw_100XP_MMGBSA_4HG7	vsw_100XP_MMGBSA_4HG7-MMGBSA_1-001.maegz
	ligprep_FDA_DrugBank_01_May_2025.maegz:2263	1777	structures.2263	2025-09-01 10:57:00	2025-09-01 10:57:00																									2263	/home/nagmibano/Desktop/Proposal_1/vsw_100XP_MMGBSA_4HG7	vsw_100XP_MMGBSA_4HG7-MMGBSA_1-001.maegz
	ligprep_FDA_DrugBank_01_May_2025.maegz:2090	1778	structures.2090	2025-09-01 10:57:00	2025-09-01 10:57:00																									2090	/home/nagmibano/Desktop/Proposal_1/vsw_100XP_MMGBSA_4HG7	vsw_100XP_MMGBSA_4HG7-MMGBSA_1-001.maegz
	610	1779	structures.467	2025-09-01 10:57:00	2025-09-01 10:57:00																									467	/home/nagmibano/Desktop/Proposal_1/vsw_100XP_MMGBSA_4HG7	vsw_100XP_MMGBSA_4HG7-MMGBSA_1-001.maegz
	336	1780	structures.208	2025-09-01 10:57:00	2025-09-01 10:57:00																									208	/home/nagmibano/Desktop/Proposal_1/vsw_100XP_MMGBSA_4HG7	vsw_100XP_MMGBSA_4HG7-MMGBSA_1-001.maegz
	ligprep_FDA_DrugBank_01_May_2025.maegz:2266	1781	structures.2266	2025-09-01 10:57:00	2025-09-01 10:57:00																									2266	/home/nagmibano/Desktop/Proposal_1/vsw_100XP_MMGBSA_4HG7	vsw_100XP_MMGBSA_4HG7-MMGBSA_1-001.maegz
	ligprep_FDA_DrugBank_01_May_2025.maegz:1861	1782	structures.1861	2025-09-01 10:57:00	2025-09-01 10:57:00																									1861	/home/nagmibano/Desktop/Proposal_1/vsw_100XP_MMGBSA_4HG7	vsw_100XP_MMGBSA_4HG7-MMGBSA_1-001.maegz
	ligprep_FDA_DrugBank_01_May_2025.maegz:1479	1783	structures.1479	2025-09-01 10:57:00	2025-09-01 10:57:00																									1479	/home/nagmibano/Desktop/Proposal_1/vsw_100XP_MMGBSA_4HG7	vsw_100XP_MMGBSA_4HG7-MMGBSA_1-001.maegz
	ligprep_FDA_DrugBank_01_May_2025.maegz:2004	1784	structures.2004	2025-09-01 10:57:00	2025-09-01 10:57:00																									2004	/home/nagmibano/Desktop/Proposal_1/vsw_100XP_MMGBSA_4HG7	vsw_100XP_MMGBSA_4HG7-MMGBSA_1-001.maegz
	ligprep_FDA_DrugBank_01_May_2025.maegz:1116	1785	structures.1116	2025-09-01 10:57:00	2025-09-01 10:57:00																									1116	/home/nagmibano/Desktop/Proposal_1/vsw_100XP_MMGBSA_4HG7	vsw_100XP_MMGBSA_4HG7-MMGBSA_1-001.maegz
	1060	1786	structures.883	2025-09-01 10:57:00	2025-09-01 10:57:00																									883	/home/nagmibano/Desktop/Proposal_1/vsw_100XP_MMGBSA_4HG7	vsw_100XP_MMGBSA_4HG7-MMGBSA_1-001.maegz
	393	1787	structures.262	2025-09-01 10:57:00	2025-09-01 10:57:00																									262	/home/nagmibano/Desktop/Proposal_1/vsw_100XP_MMGBSA_4HG7	vsw_100XP_MMGBSA_4HG7-MMGBSA_1-001.maegz
	ligprep_FDA_DrugBank_01_May_2025.maegz:954	1788	structures.954	2025-09-01 10:57:00	2025-09-01 10:57:00																									954	/home/nagmibano/Desktop/Proposal_1/vsw_100XP_MMGBSA_4HG7	vsw_100XP_MMGBSA_4HG7-MMGBSA_1-001.maegz
	894	1789	structures.730	2025-09-01 10:57:00	2025-09-01 10:57:00																									730	/home/nagmibano/Desktop/Proposal_1/vsw_100XP_MMGBSA_4HG7	vsw_100XP_MMGBSA_4HG7-MMGBSA_1-001.maegz
	ligprep_FDA_DrugBank_01_May_2025.maegz:1038	1790	structures.1038	2025-09-01 10:57:00	2025-09-01 10:57:00																									1038	/home/nagmibano/Desktop/Proposal_1/vsw_100XP_MMGBSA_4HG7	vsw_100XP_MMGBSA_4HG7-MMGBSA_1-001.maegz
	ligprep_FDA_DrugBank_01_May_2025.maegz:1323	1791	structures.1323	2025-09-01 10:57:00	2025-09-01 10:57:00																									1323	/home/nagmibano/Desktop/Proposal_1/vsw_100XP_MMGBSA_4HG7	vsw_100XP_MMGBSA_4HG7-MMGBSA_1-001.maegz
	ligprep_FDA_DrugBank_01_May_2025.maegz:2013	1792	structures.2013	2025-09-01 10:57:00	2025-09-01 10:57:00																									2013	/home/nagmibano/Desktop/Proposal_1/vsw_100XP_MMGBSA_4HG7	vsw_100XP_MMGBSA_4HG7-MMGBSA_1-001.maegz
	ligprep_FDA_DrugBank_01_May_2025.maegz:2037	1793	structures.2037	2025-09-01 10:57:00	2025-09-01 10:57:00																									2037	/home/nagmibano/Desktop/Proposal_1/vsw_100XP_MMGBSA_4HG7	vsw_100XP_MMGBSA_4HG7-MMGBSA_1-001.maegz
	ligprep_FDA_DrugBank_01_May_2025.maegz:886	1794	structures.886	2025-09-01 10:57:00	2025-09-01 10:57:00																									886	/home/nagmibano/Desktop/Proposal_1/vsw_100XP_MMGBSA_4HG7	vsw_100XP_MMGBSA_4HG7-MMGBSA_1-001.maegz
	ligprep_FDA_DrugBank_01_May_2025.maegz:2047	1795	structures.2047	2025-09-01 10:57:00	2025-09-01 10:57:00																									2047	/home/nagmibano/Desktop/Proposal_1/vsw_100XP_MMGBSA_4HG7	vsw_100XP_MMGBSA_4HG7-MMGBSA_1-001.maegz
	ligprep_FDA_DrugBank_01_May_2025.maegz:1168	1796	structures.1168	2025-09-01 10:57:00	2025-09-01 10:57:00																									1168	/home/nagmibano/Desktop/Proposal_1/vsw_100XP_MMGBSA_4HG7	vsw_100XP_MMGBSA_4HG7-MMGBSA_1-001.maegz
		1797	structures.1202	2025-09-01 10:57:00	2025-09-01 10:57:00																									1202	/home/nagmibano/Desktop/Proposal_1/vsw_100XP_MMGBSA_4HG7	vsw_100XP_MMGBSA_4HG7-MMGBSA_1-001.maegz
	1274	1798	structures.1081	2025-09-01 10:57:00	2025-09-01 10:57:00																									1081	/home/nagmibano/Desktop/Proposal_1/vsw_100XP_MMGBSA_4HG7	vsw_100XP_MMGBSA_4HG7-MMGBSA_1-001.maegz
	ligprep_FDA_DrugBank_01_May_2025.maegz:1471	1799	structures.1471	2025-09-01 10:57:00	2025-09-01 10:57:00																									1471	/home/nagmibano/Desktop/Proposal_1/vsw_100XP_MMGBSA_4HG7	vsw_100XP_MMGBSA_4HG7-MMGBSA_1-001.maegz
	ligprep_FDA_DrugBank_01_May_2025.maegz:1412	1800	structures.1412	2025-09-01 10:57:00	2025-09-01 10:57:00																									1412	/home/nagmibano/Desktop/Proposal_1/vsw_100XP_MMGBSA_4HG7	vsw_100XP_MMGBSA_4HG7-MMGBSA_1-001.maegz
	ligprep_FDA_DrugBank_01_May_2025.maegz:2136	1801	structures.2136	2025-09-01 10:57:00	2025-09-01 10:57:00																									2136	/home/nagmibano/Desktop/Proposal_1/vsw_100XP_MMGBSA_4HG7	vsw_100XP_MMGBSA_4HG7-MMGBSA_1-001.maegz
	ligprep_FDA_DrugBank_01_May_2025.maegz:17	1802	structures.17	2025-09-01 10:57:00	2025-09-01 10:57:00																									17	/home/nagmibano/Desktop/Proposal_1/vsw_100XP_MMGBSA_4HG7	vsw_100XP_MMGBSA_4HG7-MMGBSA_1-001.maegz
	1320	1803	structures.1098	2025-09-01 10:57:00	2025-09-01 10:57:00																									1098	/home/nagmibano/Desktop/Proposal_1/vsw_100XP_MMGBSA_4HG7	vsw_100XP_MMGBSA_4HG7-MMGBSA_1-001.maegz
	979	1804	structures.810	2025-09-01 10:57:00	2025-09-01 10:57:00																									810	/home/nagmibano/Desktop/Proposal_1/vsw_100XP_MMGBSA_4HG7	vsw_100XP_MMGBSA_4HG7-MMGBSA_1-001.maegz
	ligprep_FDA_DrugBank_01_May_2025.maegz:2412	1805	structures.2412	2025-09-01 10:57:00	2025-09-01 10:57:00																									2412	/home/nagmibano/Desktop/Proposal_1/vsw_100XP_MMGBSA_4HG7	vsw_100XP_MMGBSA_4HG7-MMGBSA_1-001.maegz
	951	1806	structures.784	2025-09-01 10:57:00	2025-09-01 10:57:00																									784	/home/nagmibano/Desktop/Proposal_1/vsw_100XP_MMGBSA_4HG7	vsw_100XP_MMGBSA_4HG7-MMGBSA_1-001.maegz
	ligprep_FDA_DrugBank_01_May_2025.maegz:488	1807	structures.488	2025-09-01 10:57:00	2025-09-01 10:57:00																									488	/home/nagmibano/Desktop/Proposal_1/vsw_100XP_MMGBSA_4HG7	vsw_100XP_MMGBSA_4HG7-MMGBSA_1-001.maegz
	ligprep_FDA_DrugBank_01_May_2025.maegz:2301	1808	structures.2301	2025-09-01 10:57:00	2025-09-01 10:57:00																									2301	/home/nagmibano/Desktop/Proposal_1/vsw_100XP_MMGBSA_4HG7	vsw_100XP_MMGBSA_4HG7-MMGBSA_1-001.maegz
	ligprep_FDA_DrugBank_01_May_2025.maegz:1388	1809	structures.1388	2025-09-01 10:57:00	2025-09-01 10:57:00																									1388	/home/nagmibano/Desktop/Proposal_1/vsw_100XP_MMGBSA_4HG7	vsw_100XP_MMGBSA_4HG7-MMGBSA_1-001.maegz
	1588	1810	structures.1183	2025-09-01 10:57:00	2025-09-01 10:57:00																									1183	/home/nagmibano/Desktop/Proposal_1/vsw_100XP_MMGBSA_4HG7	vsw_100XP_MMGBSA_4HG7-MMGBSA_1-001.maegz
	978	1811	structures.809	2025-09-01 10:57:00	2025-09-01 10:57:00																									809	/home/nagmibano/Desktop/Proposal_1/vsw_100XP_MMGBSA_4HG7	vsw_100XP_MMGBSA_4HG7-MMGBSA_1-001.maegz
	ligprep_FDA_DrugBank_01_May_2025.maegz:2292	1812	structures.2292	2025-09-01 10:57:00	2025-09-01 10:57:00																									2292	/home/nagmibano/Desktop/Proposal_1/vsw_100XP_MMGBSA_4HG7	vsw_100XP_MMGBSA_4HG7-MMGBSA_1-001.maegz
	ligprep_FDA_DrugBank_01_May_2025.maegz:156	1813	structures.156	2025-09-01 10:57:00	2025-09-01 10:57:00																									156	/home/nagmibano/Desktop/Proposal_1/vsw_100XP_MMGBSA_4HG7	vsw_100XP_MMGBSA_4HG7-MMGBSA_1-001.maegz
	ligprep_FDA_DrugBank_01_May_2025.maegz:2492	1814	structures.2492	2025-09-01 10:57:00	2025-09-01 10:57:00																									2492	/home/nagmibano/Desktop/Proposal_1/vsw_100XP_MMGBSA_4HG7	vsw_100XP_MMGBSA_4HG7-MMGBSA_1-001.maegz
	ligprep_FDA_DrugBank_01_May_2025.maegz:1155	1815	structures.1155	2025-09-01 10:57:00	2025-09-01 10:57:00																									1155	/home/nagmibano/Desktop/Proposal_1/vsw_100XP_MMGBSA_4HG7	vsw_100XP_MMGBSA_4HG7-MMGBSA_1-001.maegz
	1084	1816	structures.906	2025-09-01 10:57:00	2025-09-01 10:57:00																									906	/home/nagmibano/Desktop/Proposal_1/vsw_100XP_MMGBSA_4HG7	vsw_100XP_MMGBSA_4HG7-MMGBSA_1-001.maegz
	ligprep_FDA_DrugBank_01_May_2025.maegz:1352	1817	structures.1352	2025-09-01 10:57:00	2025-09-01 10:57:00																									1352	/home/nagmibano/Desktop/Proposal_1/vsw_100XP_MMGBSA_4HG7	vsw_100XP_MMGBSA_4HG7-MMGBSA_1-001.maegz
	1044	1818	structures.870	2025-09-01 10:57:00	2025-09-01 10:57:00																									870	/home/nagmibano/Desktop/Proposal_1/vsw_100XP_MMGBSA_4HG7	vsw_100XP_MMGBSA_4HG7-MMGBSA_1-001.maegz
	433	1819	structures.301	2025-09-01 10:57:00	2025-09-01 10:57:00																									301	/home/nagmibano/Desktop/Proposal_1/vsw_100XP_MMGBSA_4HG7	vsw_100XP_MMGBSA_4HG7-MMGBSA_1-001.maegz
	ligprep_FDA_DrugBank_01_May_2025.maegz:1332	1820	structures.1332	2025-09-01 10:57:00	2025-09-01 10:57:00																									1332	/home/nagmibano/Desktop/Proposal_1/vsw_100XP_MMGBSA_4HG7	vsw_100XP_MMGBSA_4HG7-MMGBSA_1-001.maegz
	379	1821	structures.249	2025-09-01 10:57:00	2025-09-01 10:57:00																									249	/home/nagmibano/Desktop/Proposal_1/vsw_100XP_MMGBSA_4HG7	vsw_100XP_MMGBSA_4HG7-MMGBSA_1-001.maegz
	ligprep_FDA_DrugBank_01_May_2025.maegz:2197	1822	structures.2197	2025-09-01 10:57:00	2025-09-01 10:57:00																									2197	/home/nagmibano/Desktop/Proposal_1/vsw_100XP_MMGBSA_4HG7	vsw_100XP_MMGBSA_4HG7-MMGBSA_1-001.maegz
	ligprep_FDA_DrugBank_01_May_2025.maegz:702	1823	structures.702	2025-09-01 10:57:00	2025-09-01 10:57:00																									702	/home/nagmibano/Desktop/Proposal_1/vsw_100XP_MMGBSA_4HG7	vsw_100XP_MMGBSA_4HG7-MMGBSA_1-001.maegz
	327	1824	structures.200	2025-09-01 10:57:00	2025-09-01 10:57:00																									200	/home/nagmibano/Desktop/Proposal_1/vsw_100XP_MMGBSA_4HG7	vsw_100XP_MMGBSA_4HG7-MMGBSA_1-001.maegz
	ligprep_FDA_DrugBank_01_May_2025.maegz:2594	1825	structures.2594	2025-09-01 10:57:00	2025-09-01 10:57:00																									2594	/home/nagmibano/Desktop/Proposal_1/vsw_100XP_MMGBSA_4HG7	vsw_100XP_MMGBSA_4HG7-MMGBSA_1-001.maegz
	ligprep_FDA_DrugBank_01_May_2025.maegz:1287	1826	structures.1287	2025-09-01 10:57:00	2025-09-01 10:57:00																									1287	/home/nagmibano/Desktop/Proposal_1/vsw_100XP_MMGBSA_4HG7	vsw_100XP_MMGBSA_4HG7-MMGBSA_1-001.maegz
	ligprep_FDA_DrugBank_01_May_2025.maegz:1478	1827	structures.1478	2025-09-01 10:57:00	2025-09-01 10:57:00																									1478	/home/nagmibano/Desktop/Proposal_1/vsw_100XP_MMGBSA_4HG7	vsw_100XP_MMGBSA_4HG7-MMGBSA_1-001.maegz
	ligprep_FDA_DrugBank_01_May_2025.maegz:2420	1828	structures.2420	2025-09-01 10:57:00	2025-09-01 10:57:00																									2420	/home/nagmibano/Desktop/Proposal_1/vsw_100XP_MMGBSA_4HG7	vsw_100XP_MMGBSA_4HG7-MMGBSA_1-001.maegz
	956	1829	structures.788	2025-09-01 10:57:00	2025-09-01 10:57:00																									788	/home/nagmibano/Desktop/Proposal_1/vsw_100XP_MMGBSA_4HG7	vsw_100XP_MMGBSA_4HG7-MMGBSA_1-001.maegz
	481	1830	structures.345	2025-09-01 10:57:00	2025-09-01 10:57:00																									345	/home/nagmibano/Desktop/Proposal_1/vsw_100XP_MMGBSA_4HG7	vsw_100XP_MMGBSA_4HG7-MMGBSA_1-001.maegz
	ligprep_FDA_DrugBank_01_May_2025.maegz:1806	1831	structures.1806	2025-09-01 10:57:00	2025-09-01 10:57:00																									1806	/home/nagmibano/Desktop/Proposal_1/vsw_100XP_MMGBSA_4HG7	vsw_100XP_MMGBSA_4HG7-MMGBSA_1-001.maegz
	ligprep_FDA_DrugBank_01_May_2025.maegz:171	1832	structures.171	2025-09-01 10:57:00	2025-09-01 10:57:00																									171	/home/nagmibano/Desktop/Proposal_1/vsw_100XP_MMGBSA_4HG7	vsw_100XP_MMGBSA_4HG7-MMGBSA_1-001.maegz
	ligprep_FDA_DrugBank_01_May_2025.maegz:329	1833	structures.329	2025-09-01 10:57:00	2025-09-01 10:57:00																									329	/home/nagmibano/Desktop/Proposal_1/vsw_100XP_MMGBSA_4HG7	vsw_100XP_MMGBSA_4HG7-MMGBSA_1-001.maegz
	ligprep_FDA_DrugBank_01_May_2025.maegz:1352	1834	structures.1352	2025-09-01 10:57:00	2025-09-01 10:57:00																									1352	/home/nagmibano/Desktop/Proposal_1/vsw_100XP_MMGBSA_4HG7	vsw_100XP_MMGBSA_4HG7-MMGBSA_1-001.maegz
	611	1835	structures.468	2025-09-01 10:57:00	2025-09-01 10:57:00																									468	/home/nagmibano/Desktop/Proposal_1/vsw_100XP_MMGBSA_4HG7	vsw_100XP_MMGBSA_4HG7-MMGBSA_1-001.maegz
	ligprep_FDA_DrugBank_01_May_2025.maegz:1487	1836	structures.1487	2025-09-01 10:57:00	2025-09-01 10:57:00																									1487	/home/nagmibano/Desktop/Proposal_1/vsw_100XP_MMGBSA_4HG7	vsw_100XP_MMGBSA_4HG7-MMGBSA_1-001.maegz
	ligprep_FDA_DrugBank_01_May_2025.maegz:451	1837	structures.451	2025-09-01 10:57:00	2025-09-01 10:57:00																									451	/home/nagmibano/Desktop/Proposal_1/vsw_100XP_MMGBSA_4HG7	vsw_100XP_MMGBSA_4HG7-MMGBSA_1-001.maegz
	657	1838	structures.510	2025-09-01 10:57:00	2025-09-01 10:57:00																									510	/home/nagmibano/Desktop/Proposal_1/vsw_100XP_MMGBSA_4HG7	vsw_100XP_MMGBSA_4HG7-MMGBSA_1-001.maegz
	VGH	1839	structures.1573	2025-09-01 10:57:00	2025-09-01 10:57:00																									1573	/home/nagmibano/Desktop/Proposal_1/vsw_100XP_MMGBSA_4HG7	vsw_100XP_MMGBSA_4HG7-MMGBSA_1-001.maegz
	657	1840	structures.510	2025-09-01 10:57:00	2025-09-01 10:57:00																									510	/home/nagmibano/Desktop/Proposal_1/vsw_100XP_MMGBSA_4HG7	vsw_100XP_MMGBSA_4HG7-MMGBSA_1-001.maegz
	ligprep_FDA_DrugBank_01_May_2025.maegz:1342	1841	structures.1342	2025-09-01 10:57:00	2025-09-01 10:57:00																									1342	/home/nagmibano/Desktop/Proposal_1/vsw_100XP_MMGBSA_4HG7	vsw_100XP_MMGBSA_4HG7-MMGBSA_1-001.maegz
	1162	1842	structures.980	2025-09-01 10:57:00	2025-09-01 10:57:00																									980	/home/nagmibano/Desktop/Proposal_1/vsw_100XP_MMGBSA_4HG7	vsw_100XP_MMGBSA_4HG7-MMGBSA_1-001.maegz
	ligprep_FDA_DrugBank_01_May_2025.maegz:1427	1843	structures.1427	2025-09-01 10:57:00	2025-09-01 10:57:00																									1427	/home/nagmibano/Desktop/Proposal_1/vsw_100XP_MMGBSA_4HG7	vsw_100XP_MMGBSA_4HG7-MMGBSA_1-001.maegz
	243	1844	structures.119	2025-09-01 10:57:00	2025-09-01 10:57:00																									119	/home/nagmibano/Desktop/Proposal_1/vsw_100XP_MMGBSA_4HG7	vsw_100XP_MMGBSA_4HG7-MMGBSA_1-001.maegz
	1221	1845	structures.1037	2025-09-01 10:57:00	2025-09-01 10:57:00																									1037	/home/nagmibano/Desktop/Proposal_1/vsw_100XP_MMGBSA_4HG7	vsw_100XP_MMGBSA_4HG7-MMGBSA_1-001.maegz
	ligprep_FDA_DrugBank_01_May_2025.maegz:926	1846	structures.926	2025-09-01 10:57:00	2025-09-01 10:57:00																									926	/home/nagmibano/Desktop/Proposal_1/vsw_100XP_MMGBSA_4HG7	vsw_100XP_MMGBSA_4HG7-MMGBSA_1-001.maegz
	ligprep_FDA_DrugBank_01_May_2025.maegz:206	1847	structures.206	2025-09-01 10:57:00	2025-09-01 10:57:00																									206	/home/nagmibano/Desktop/Proposal_1/vsw_100XP_MMGBSA_4HG7	vsw_100XP_MMGBSA_4HG7-MMGBSA_1-001.maegz
	ligprep_FDA_DrugBank_01_May_2025.maegz:601	1848	structures.601	2025-09-01 10:57:00	2025-09-01 10:57:00																									601	/home/nagmibano/Desktop/Proposal_1/vsw_100XP_MMGBSA_4HG7	vsw_100XP_MMGBSA_4HG7-MMGBSA_1-001.maegz
	478	1849	structures.342	2025-09-01 10:57:00	2025-09-01 10:57:00																									342	/home/nagmibano/Desktop/Proposal_1/vsw_100XP_MMGBSA_4HG7	vsw_100XP_MMGBSA_4HG7-MMGBSA_1-001.maegz
	891	1850	structures.728	2025-09-01 10:57:00	2025-09-01 10:57:00																									728	/home/nagmibano/Desktop/Proposal_1/vsw_100XP_MMGBSA_4HG7	vsw_100XP_MMGBSA_4HG7-MMGBSA_1-001.maegz
	839	1851	structures.680	2025-09-01 10:57:00	2025-09-01 10:57:00																									680	/home/nagmibano/Desktop/Proposal_1/vsw_100XP_MMGBSA_4HG7	vsw_100XP_MMGBSA_4HG7-MMGBSA_1-001.maegz
	ligprep_FDA_DrugBank_01_May_2025.maegz:888	1852	structures.888	2025-09-01 10:57:00	2025-09-01 10:57:00																									888	/home/nagmibano/Desktop/Proposal_1/vsw_100XP_MMGBSA_4HG7	vsw_100XP_MMGBSA_4HG7-MMGBSA_1-001.maegz
	ligprep_FDA_DrugBank_01_May_2025.maegz:601	1853	structures.601	2025-09-01 10:57:00	2025-09-01 10:57:00																									601	/home/nagmibano/Desktop/Proposal_1/vsw_100XP_MMGBSA_4HG7	vsw_100XP_MMGBSA_4HG7-MMGBSA_1-001.maegz
	ligprep_FDA_DrugBank_01_May_2025.maegz:1776	1854	structures.1776	2025-09-01 10:57:00	2025-09-01 10:57:00																									1776	/home/nagmibano/Desktop/Proposal_1/vsw_100XP_MMGBSA_4HG7	vsw_100XP_MMGBSA_4HG7-MMGBSA_1-001.maegz
	983	1855	structures.814	2025-09-01 10:57:00	2025-09-01 10:57:00																									814	/home/nagmibano/Desktop/Proposal_1/vsw_100XP_MMGBSA_4HG7	vsw_100XP_MMGBSA_4HG7-MMGBSA_1-001.maegz
	ligprep_FDA_DrugBank_01_May_2025.maegz:713	1856	structures.713	2025-09-01 10:57:00	2025-09-01 10:57:00																									713	/home/nagmibano/Desktop/Proposal_1/vsw_100XP_MMGBSA_4HG7	vsw_100XP_MMGBSA_4HG7-MMGBSA_1-001.maegz
	ligprep_FDA_DrugBank_01_May_2025.maegz:580	1857	structures.580	2025-09-01 10:57:00	2025-09-01 10:57:00																									580	/home/nagmibano/Desktop/Proposal_1/vsw_100XP_MMGBSA_4HG7	vsw_100XP_MMGBSA_4HG7-MMGBSA_1-001.maegz
	ligprep_FDA_DrugBank_01_May_2025.maegz:2270	1858	structures.2270	2025-09-01 10:57:00	2025-09-01 10:57:00																									2270	/home/nagmibano/Desktop/Proposal_1/vsw_100XP_MMGBSA_4HG7	vsw_100XP_MMGBSA_4HG7-MMGBSA_1-001.maegz
	ligprep_FDA_DrugBank_01_May_2025.maegz:1164	1859	structures.1164	2025-09-01 10:57:00	2025-09-01 10:57:00																									1164	/home/nagmibano/Desktop/Proposal_1/vsw_100XP_MMGBSA_4HG7	vsw_100XP_MMGBSA_4HG7-MMGBSA_1-001.maegz
[truncated: 16,115 more rows]
[truncated: 1,069 more columns]

## Sheet: SS03_Analysis
Unique	PDB ID	Docking Score	DRUGBANK ID		Title/PDB	4HG7	5DS3	2YEX	4JSX	Total	Average		Title/PDB	4HG7	5DS3	2YEX	4JSX	Total	Average
[truncated: 17,933 more rows]

## Sheet: SS04_Docking_Table
PDB ID	Resolution	Ligand	gridbox xcent	gridbox ycent	gridbox zcent	Docking Score	Prime Hbond	MMGBSA dG Bind	ligand efficiency			LEU		ALA	4								6GLY
[truncated: 48 more rows]

[truncated: 4 more sheets: SS05_DFT, SS06_QikProp, SS07_WaterMap, SS08_MMGBSA]
